# Supplementary material for: A new horsehair worm, Chordodes formosanus sp. n. (Nematomorpha, Gordiida) from Hierodula mantids of Taiwan and Japan with redescription of a closely related species, Chordodes japonensis
Source: Zookeys. 2011 Dec 29;(160):1–22. doi: 10.3897/zookeys.160.2290 (PMC3253628; doi:10.3897/zookeys.160.2290)
Supplement: XML Treatment for Chordodes formosanus [file zookeys.160.2290-treatment1.xml]

<!DOCTYPE tp:taxon-treatment
  PUBLIC "-//TaxonX//DTD Taxonomic Treatment Publishing DTD v0 20100105//EN" "tax-treatment-NSO.dtd">
<tp:taxon-treatment xmlns:tp="http://www.plazi.org/taxpub"><tp:treatment-meta><mixed-citation publication-type="journal"><person-group><name><surname>Chiu</surname><given-names>Ming-Chung</given-names></name><name><surname>Huang</surname><given-names>Chin-Gi</given-names></name><name><surname>Wu</surname><given-names>Wen-Jer</given-names></name><name><surname>Shiao</surname><given-names>Shiuh-Feng</given-names></name></person-group><article-title>A new horsehair worm, <italic>Chordodes formosanus</italic> sp. n. (Nematomorpha, Gordiida) from <italic>Hierodula</italic> mantids of Taiwan and Japan with redescription of a closely related species, <italic>Chordodes japonensis</italic></article-title><source>Zookeys</source><day>29</day><month>12</month><year>2011</year><volume>2011</volume><issue>160</issue><fpage>1</fpage><lpage>22</lpage><pub-id pub-id-type="doi">10.3897/zookeys.160.2290</pub-id></mixed-citation></tp:treatment-meta><tp:nomenclature><tp:taxon-name>
                        <tp:taxon-name-part taxon-name-part-type="genus">Chordodes</tp:taxon-name-part>
                        <tp:taxon-name-part taxon-name-part-type="species">formosanus</tp:taxon-name-part>
                    <object-id xmlns:xlink="http://www.w3.org/1999/xlink" xlink:type="simple">urn:lsid:zoobank.org:act:288E5D71-A694-4B65-BC15-164606F0DE4B</object-id>
                    <object-id xmlns:xlink="http://www.w3.org/1999/xlink" xlink:type="simple">http://species-id.net/wiki/Chordodes_formosanus</object-id>
                    </tp:taxon-name><tp:taxon-authority>Chiu, 2011</tp:taxon-authority><tp:taxon-status xmlns:xlink="http://www.w3.org/1999/xlink" xlink:type="simple">sp. n.</tp:taxon-status></tp:nomenclature><tp:treatment-sec sec-type="Type locality"><title>Type locality.</title><p>Wufengqi Waterfalls (<named-content xmlns:xlink="http://www.w3.org/1999/xlink" content-type="dwc:verbatimCoordinates" xlink:type="simple">24°49'55.62"N, 121°44'50.10"E</named-content>), Jiaushi Township, Yilan County, Taiwan (Holotype). Dachijieu (<named-content xmlns:xlink="http://www.w3.org/1999/xlink" content-type="dwc:verbatimCoordinates" xlink:type="simple">24°56'59.21"N, 121°34'2.12"E</named-content>), Sindian (New Taipei City) (allotypes). Paratypes collected from Taiwan and Jap<!--PageBreak-->an: Taipei Zoo (Taipei City), Sindian (New Taipei City), Taroko National Park (Hualien County), Wufengqi Waterfalls (Yilan County), Taiwan and Miyazaki Prefecture and Sakado (Saitama Prefecture), Japan. For detailed data, see <xref ref-type="table" rid="T1">Table 1</xref>.</p></tp:treatment-sec><tp:treatment-sec sec-type="Type material"><title>Type material.</title><p>Partial bodies of holotype (male, 167 mm), and allotype (female, 282 mm) deposited at the Department of Entomology, National Taiwan University with the hosts. Paratypes deposited at the Department of Entomology, National Taiwan University, Taipei, and National Museum of Natural Science, Taichung, Taiwan and Lake Biwa Museum, Shiga, Japan. For detailed information, see <xref ref-type="table" rid="T1">Table 1</xref>.</p></tp:treatment-sec><tp:treatment-sec sec-type="Type-host"><title>Type-host.</title><p><italic><tp:taxon-name>Hierodula formosana</tp:taxon-name></italic> Giglio-Tos (<tp:taxon-name>Mantodea</tp:taxon-name>: <tp:taxon-name>Mantidae</tp:taxon-name>). <italic><tp:taxon-name>Hierodula formosana</tp:taxon-name></italic> endemic to Taiwan, and the adult always emerging from late June to early August. Hosts of some samples belonging to <italic><tp:taxon-name>Hierodula patellifera</tp:taxon-name></italic> which distributed in both Taiwan and Japan. Their adults usually emerging in late autumn, about 2 months later than <italic><tp:taxon-name>Hierodula formosana</tp:taxon-name></italic>.</p></tp:treatment-sec><tp:treatment-sec sec-type="Etymology"><title>Etymology.</title><p>The specific name refers to Taiwan, the collection locality of the type specimens.</p></tp:treatment-sec><tp:treatment-sec sec-type="Description"><title>Description.</title><p>(<xref ref-type="fig" rid="F1">Figs 1</xref><xref ref-type="fig" rid="F2"/><xref ref-type="fig" rid="F3"/><xref ref-type="fig" rid="F4"/><xref ref-type="fig" rid="F5">–5</xref>)</p><p><italic>Male adult</italic> (<italic>n</italic> = 17) (<xref ref-type="fig" rid="F1">Figs 1</xref>, <xref ref-type="fig" rid="F2">2</xref>). Body length 74–277 mm, width (widest) 0.7–1 mm (after dehydration). In alcohol-preserved specimens, body rough and flat with dorsal and ventral grooves; dark-brown with bright lengthwise regions on both dorsal and ventral sides and darkly pigmented line on ventral side in most specimens (<xref ref-type="fig" rid="F1">Fig. 1D</xref>).</p><p>Posterior end (<xref ref-type="fig" rid="F1">Fig. 1C</xref>) not lobed, with short spines (ca. 5–12 μm) among areoles on margin. Cloacal opening subterminal, oval, 27–78 μm long and 17–63 μm wide. A pair of oval regions without areoles posterior to cloacal opening, each with scattered bristles extending as two rows of ventral strips (155–160 μm wide), structured by cord-like folds or flat areoles; flat areoles ornamented with short filaments in a cluster on top or scattered on cord-like folds, or absent. Paired oval bristlefields (70–77 μm wide and 145–243 μm long) bearing bristles on borders between flat areoles and normal areoles on lateral side of cloacal opening; bristles in bristlefields varying among individuals; some bearing only shorter or thinner unbranched bristles and some with both branched and unbranched bristles (<xref ref-type="fig" rid="F2">Figs 2D–F</xref>). Anterior end tapered, same color as body, with white tip (white cap) but no dark collar under a stereomicroscope. Under SEM, anterior end round with moderately flat areoles and short bristles on surface; about 10 of them elevated and cone-like near anterior terminal; long thick bristles scattered among areoles, some between areoles and some penetrating areoles (<xref ref-type="fig" rid="F2">Fig. 2C</xref>). Anterior end on one individual with residual larval cuticle tapered but flat terminally (<xref ref-type="fig" rid="F2">Fig. 2A</xref>); also flat surrounding ornamentations and bristles (<xref ref-type="fig" rid="F2">Fig. 2B</xref>). Mouth opens terminally in some individuals.</p><p>Entire body covered by areoles with cord-like folds in between. Areoles characterized into five types (simple, tubercle, thorn, circumcluster, and crowned areoles). Simple areoles (<xref ref-type="fig" rid="F1">Fig. 1A</xref>), most abundant, covering most of body surface except anterior end and ventral side of posterior end; each 5–8 μm in diameter, more or less circular or oval, generally with a smooth surface but some with dots, grooves, or short bristles on surface. Simple areoles varying in height and some significantly elevated areoles in <!--PageBreak-->clusters of two to ten, looking like bulging areoles as mentioned by <xref ref-type="bibr" rid="B18">Schmidt-Rhaesa et al. (2008)</xref>; but darker under light microscopy (<xref ref-type="fig" rid="F1">Fig. 1D</xref>). Tubercle areoles (<xref ref-type="fig" rid="F1">Fig. 1A</xref>) scattered among simple areoles, each shaped similarly to simple areole but with a tubercle (6–9 μm long) on apically concave center. Thorn areoles (<xref ref-type="fig" rid="F1">Fig. 1A</xref>) distributed slightly along dorsal and ventral middle lines, similar to tubercle areoles but with a long solid thorn (22–57 μm long) instead of a tubercle. Thorn areoles small or absent in two samples. Crowned areoles clustered in pair with a central tubercle in between and surrounded by 12–20 circumcluster areoles with short filaments on apical surface (short-crowned areoles) (<xref ref-type="fig" rid="F1">Figs 1A, B</xref>); scattered over trunk except anterior and posterior ends; each with medium filaments (10–15 μm) originating from apical center and<!--PageBreak--> sidelong to edges; only one male with a few crowned areoles containing a few filaments of around 100 μm.</p><p><italic>Female adult</italic> (<italic>n</italic> = 14) (<xref ref-type="fig" rid="F3">Fig. 3</xref>). Length 263.7 (78–440) mm; body width (widest) 1–1.5 mm (after dehydration); body rough, flattened, dorsal and ventral grooves present; light to dark-brown with lengthwise regions on both dorsal and ventral sides, and darkly pigmented line on ventral side in most specimens. Some individuals with dark patches on bodies.</p><p>Posterior end (<xref ref-type="fig" rid="F3">Fig. 3B</xref>) rounded, slightly swollen, covered by moderately flat areoles with cord-like folds surrounding cloacal opening; short bristles (10–27 μm) scattered between borders of moderately flat areoles and cord-like folds. Cloacal opening on terminal end, circular, 18–33 μm in diameter, no circumcloacal spine.</p><p>Anterior end with similar structure and color to males except lower cone-like areoles; terminally flat anterior end also appearing in one individual. Pattern and distribution of areoles (<xref ref-type="fig" rid="F3">Fig. 3A</xref>) also similar to those of males but much more crowded in most individuals. Thorns of areoles shorter than those of most males (11–30 μm) but small or absent in three females. Cord-like folds present between areoles. Crowned areoles <!--PageBreak-->scattered over trunk as in males while roughly arranged in two lines on ventral and dorsal midlines, bearing significantly longer filaments (longest apical filaments ranging 65.57–392.25 μm (237.47 ± 66.22 μm, for details see “Diagnosis”)) (<xref ref-type="fig" rid="F3">Figs 3A, C</xref>).</p><p><italic>Eggs</italic> (<xref ref-type="fig" rid="F4">Fig. 4</xref>).In laboratory, egg strings stuck onto substrate or drifting on bottom. Eggs (6 days after being laid) (<xref ref-type="fig" rid="F4">Fig. 4B</xref>) nearly circular, 30.39 ± 1.15 μm (<italic>n</italic> = 10) in diameter. Egg strings white when laid and becoming light-brown within 1 day, turning dark-gray just before hatching. Eggs collected in field (<xref ref-type="fig" rid="F4">Fig. 4C</xref>) all stuck onto rocks; mostly brown to gray, but some light-brown as those just laid in laboratory.</p><p><italic>Larvae</italic> (<xref ref-type="fig" rid="F4">Figs 4</xref>, <xref ref-type="fig" rid="F5">5</xref>). Larvae remaining near egg strings after hatching, not active. Under light microscopy, larval preseptum (<xref ref-type="fig" rid="F4">Fig. 4A</xref>) averaging 20.55 (16.32–24.78) μm long and 13.21 (10.93–16.34) μm wide; postseptum averaging 24.91 (22.52–27.44) μm long and 10.06 (9.25–11.49) μm wide, stylet averaging 11.04 (9.59–13.25) μm<!--PageBreak--> long and 3.36 (2.76–3.91) μm wide. Pseudointestines V-shaped (<xref ref-type="fig" rid="F4">Fig. 4A</xref>) with one small and one large branch, both with a swelling on posterior ends. Large branch averaging 8.27 (7.28–9.82) μm, small branch averaging 6.70 (5.43–7.59) μm long. Under SEM, larvae superficially annulated with 13 segments on preseptum and 10 on postseptum, ectodermal septum as a single segment between them. Three sets of hooks arranged in three rings on anterior preseptum (<xref ref-type="fig" rid="F5">Fig. 5A</xref>): outer ring containing seven hooks (outer hooks), two ventrally positioned and closely together on base (ventral double hook); six hooks on second ring located between each outer hook (middle hook); inner ring containing at least three inner spines, but real number unknown. A stylet (<xref ref-type="fig" rid="F5">Figs 5A, C</xref>) appearing inside preseptum, ornamented with two sets of spines: nine spines on dorsal and ventral sides of stylet, five small lateral papillae on left side. <!--PageBreak--><!--PageBreak-->A pair of anterior and posterior terminal spines (<xref ref-type="fig" rid="F5">Fig. 5B</xref>) on posterior of postseptum. Pseudointestine exterior opening (<xref ref-type="fig" rid="F5">Fig. 5B</xref>) centrally located between anterior terminal spines on ventral body. Several larvae covered by residual skin: one observed in broken egg suggesting that molting had occurred before emergence (<xref ref-type="fig" rid="F4">Fig. 4D</xref>).</p></tp:treatment-sec><tp:treatment-sec sec-type="Diagnosis"><title>Diagnosis.</title><p>Horsehair worms from the mantids <italic><tp:taxon-name>Hierodula formosana</tp:taxon-name></italic> and <italic><tp:taxon-name>Hierodula patellifera</tp:taxon-name></italic> were characterized by all six types of areoles, including simple, tubercle, thorn, circumcluster, short-crowned, and long-crowned areoles in the female. The same six areole types are similar to those of <italic><tp:taxon-name>Chordodes japonensis</tp:taxon-name></italic> described by <xref ref-type="bibr" rid="B10">Inoue (1952)</xref> and <xref ref-type="bibr" rid="B2">Baek (1993)</xref>. Nevertheless, the significantly longer filaments on female crowned areoles suggest they belong to a new species, <italic><tp:taxon-name>Chordodes formosanus</tp:taxon-name></italic> sp. n. By the way, the absence of long-crowned areoles in our male sample of <italic><tp:taxon-name>Chordodes formosanus</tp:taxon-name></italic> sp. n. probably implies their potential for distinguishing these two different species. However, since the dimorphism of male crowned areoles has not been mentioned in <italic><tp:taxon-name>Chordodes japonensis</tp:taxon-name></italic>, more studies are needed to uncover this phenomenon.</p><p>The crowned areole is an autapomorphy of the genus <italic><tp:taxon-name>Chordodes</tp:taxon-name></italic>. In <italic><tp:taxon-name>Chordodes formosanus</tp:taxon-name></italic> sp. n. and <italic><tp:taxon-name>Chordodes japonensis</tp:taxon-name></italic>, it is composed of two major areoles ornamented with apical filaments and several surrounding circumcluster areoles. The dimorphic length of the apical filaments divides the crowned areoles into two types, short-crowned areoles with short ornamental filaments and long-crowned areoles with long ones. All samples we checked (both sexes of <italic><tp:taxon-name>Chordodes formosanus</tp:taxon-name></italic> sp. n. and one male <italic><tp:taxon-name>Chordodes japonensis</tp:taxon-name></italic>) had short-crowned areoles scattered all over the body trunk, with the long-crowned areoles only appearing on the ventral and dorsal midlines of the female <italic><tp:taxon-name>Chordodes formosanus</tp:taxon-name></italic> sp. n. andmale <italic><tp:taxon-name>Chordodes japonensis</tp:taxon-name></italic>, but not themale <italic><tp:taxon-name>Chordodes formosanus</tp:taxon-name></italic> sp. n. We did not personally observe the female <italic><tp:taxon-name>Chordodes japonensis</tp:taxon-name></italic>, but these dimorphic crowned areoles must be present according to the descriptions of <xref ref-type="bibr" rid="B10">Inoue (1952)</xref> and <xref ref-type="bibr" rid="B2">Baek (1993)</xref>. Additionally, the apical filament lengths of long-crowned areoles were significantly longer on <italic><tp:taxon-name>Chordodes formosanus</tp:taxon-name></italic> sp. n. We randomly chose two to five sets of long-crowned areoles from our female samples and measured each of their longest apical filaments. In the 68 sets of long crowned areoles, the longest apical filaments ranged 65.57–392.25 (237.47 ± 66.22) μm. Fifty-one of these 68 (75%) sets of crowned areoles had apical filaments of &gt; 200 μm. The longest apical filaments in our male <italic><tp:taxon-name>Chordodes japonensis</tp:taxon-name></italic> were 92.03–139.70 μm. Significantly shorter filaments in <italic><tp:taxon-name>Chordodes japonensis</tp:taxon-name></italic> were also described by <xref ref-type="bibr" rid="B10">Inoue (1952)</xref> and <xref ref-type="bibr" rid="B2">Baek (1993)</xref>. <italic><tp:taxon-name>Chordodes japonensis</tp:taxon-name></italic> has long-crowned areoles with filaments of around 50 μm (<xref ref-type="bibr" rid="B10">Inoue 1952</xref>; fig. 1a) and filaments of &lt; 200 μm in the description by <xref ref-type="bibr" rid="B2">Baek (1993)</xref>. For other differences and detailed comparisons, see <xref ref-type="table" rid="T2">Table 2</xref> and the “Discussion”.</p><table-wrap position="float" orientation="portrait" id="T2"><label>Table 2.</label><caption><p>Comparison of areolar types between <italic><tp:taxon-name>Chordodes formosanus</tp:taxon-name></italic> sp. n. (<xref ref-type="bibr" rid="B15">Schmidt-Rhaesa 2004</xref>, samples of which were considered to be <italic><tp:taxon-name>Chordodes japonensis</tp:taxon-name></italic>), <italic><tp:taxon-name>Chordodes japonensis</tp:taxon-name></italic> (<xref ref-type="bibr" rid="B10">Inoue 1952</xref>, <xref ref-type="bibr" rid="B2">Baek 1993</xref>) and in this investigation</p></caption><table><tbody><tr><th rowspan="2" colspan="1">Areolar type</th><th rowspan="1" colspan="2"><italic><tp:taxon-name>Chordodes formosanus</tp:taxon-name></italic> sp. n.</th><th rowspan="1" colspan="3"><italic><tp:taxon-name>Chordodes japonensis</tp:taxon-name></italic></th></tr><tr><th rowspan="1" colspan="1">This study</th><th rowspan="1" colspan="1"><xref ref-type="bibr" rid="B15">Schmidt-Rhaesa (2004)</xref></th><th rowspan="1" colspan="1">This study</th><th rowspan="1" colspan="1"><xref ref-type="bibr" rid="B10">Inoue (1952)</xref></th><th rowspan="1" colspan="1"><xref ref-type="bibr" rid="B2">Baek (1993)</xref></th></tr><tr><td rowspan="1" colspan="1">Sample size</td><td rowspan="1" colspan="1">17 ♂♂, 22 ♀♀</td><td rowspan="1" colspan="1">1 ♂**, 1 ♀</td><td rowspan="1" colspan="1">1 ♂ </td><td rowspan="1" colspan="1">49 ♂♂, 37 ♀♀</td><td rowspan="1" colspan="1">17 ♂♂, 7 ♀♀ </td></tr><tr><td rowspan="1" colspan="1">Collecting locality</td><td rowspan="1" colspan="1">Taiwan, Japan</td><td rowspan="1" colspan="1">Japan</td><td rowspan="1" colspan="1">Japan</td><td rowspan="1" colspan="1">Japan</td><td rowspan="1" colspan="1">Korea</td></tr><tr><td rowspan="1" colspan="1">Host</td><td rowspan="1" colspan="1"><italic><tp:taxon-name>Hierodula formosana</tp:taxon-name></italic> and <italic><tp:taxon-name>Hierodula patellifera</tp:taxon-name></italic></td><td rowspan="1" colspan="1"><italic><tp:taxon-name>Hierodula patellifera</tp:taxon-name></italic> (unknown for the male worm)</td><td rowspan="1" colspan="1"><italic><tp:taxon-name>Tenodera sinensis</tp:taxon-name></italic></td><td rowspan="1" colspan="1">Not mentioned</td><td rowspan="1" colspan="1">Not mentioned</td></tr><tr><td rowspan="1" colspan="1">Crowned areoles with short projections</td><td rowspan="1" colspan="1">+</td><td rowspan="1" colspan="1">+</td><td rowspan="1" colspan="1">+</td><td rowspan="1" colspan="1">-</td><td rowspan="1" colspan="1">+</td></tr><tr><td rowspan="1" colspan="1">Crowned areoles with long projections</td><td rowspan="1" colspan="1">+ (most areoles with filaments &gt; 200 μm)</td><td rowspan="1" colspan="1">+ (&gt; 200 μm)</td><td rowspan="1" colspan="1">+ (mostly around 100 μm, maximum 140 μm)</td><td rowspan="1" colspan="1">+ (around 50 μm in <xref ref-type="fig" rid="F1">Fig. 1A</xref>)</td><td rowspan="1" colspan="1">+ (&lt; 200 μm)</td></tr><tr><td rowspan="1" colspan="1">Sexual dimorphism in crowned areoles</td><td rowspan="1" colspan="1">+</td><td rowspan="1" colspan="1">-</td><td rowspan="1" colspan="1">? (Only males were investigated)</td><td rowspan="1" colspan="1">-</td><td rowspan="1" colspan="1">-</td></tr><tr><td rowspan="1" colspan="1">Circumcluster areoles</td><td rowspan="1" colspan="1">+ (12-20)</td><td rowspan="1" colspan="1">+ (at least 12 in <xref ref-type="fig" rid="F2">Fig. 2C</xref>)</td><td rowspan="1" colspan="1">+ (7-14)</td><td rowspan="1" colspan="1">+ (10 in <xref ref-type="fig" rid="F1">Fig. 1A</xref>)</td><td rowspan="1" colspan="1">+ (7-17)</td></tr><tr><td rowspan="1" colspan="1">Tubercle areoles</td><td rowspan="1" colspan="1">+</td><td rowspan="1" colspan="1">+</td><td rowspan="1" colspan="1">+</td><td rowspan="1" colspan="1">+</td><td rowspan="1" colspan="1">+</td></tr><tr><td rowspan="1" colspan="1">Thorn areoles (spine areoles)</td><td rowspan="1" colspan="1">+ (small or absent in some samples; 9/40)</td><td rowspan="1" colspan="1">-</td><td rowspan="1" colspan="1">+</td><td rowspan="1" colspan="1">+</td><td rowspan="1" colspan="1">-</td></tr><tr><td rowspan="1" colspan="1">Bulging areoles</td><td rowspan="1" colspan="1">* (some elevated simple areoles in clusters of 2-10)</td><td rowspan="1" colspan="1">- (simple areoles elevated differently in <xref ref-type="fig" rid="F2">Fig. 2A</xref> and 2D)</td><td rowspan="1" colspan="1">* (some elevated simple areoles in clusters of 2-5)</td><td rowspan="1" colspan="1">- (paired elevated areoles)</td><td rowspan="1" colspan="1">- (simple areoles elevated differently in Fig1)</td></tr><tr><td rowspan="1" colspan="1">Simple areoles</td><td rowspan="1" colspan="1">+</td><td rowspan="1" colspan="1">+</td><td rowspan="1" colspan="1">+</td><td rowspan="1" colspan="1">+</td><td rowspan="1" colspan="1">+</td></tr></tbody></table><table-wrap-foot><fn><p>Terminology based on <xref ref-type="bibr" rid="B15">Schmidt-Rhaesa (2004)</xref> and <xref ref-type="bibr" rid="B18">Schmidt-Rhaesa et al. (2008)</xref>.</p><p>+, present; -, absent; *, difficult to determine; ?, unknown.</p><p>**, According to the description, we consider the specimen not to be <italic><tp:taxon-name>Chordodes formosanus</tp:taxon-name></italic> sp. n.</p></fn></table-wrap-foot></table-wrap><fig id="F1" position="float" orientation="portrait"><label>Figure 1.</label><caption><p>Male adult of <italic><tp:taxon-name>Chordodes formosanus</tp:taxon-name></italic> sp. n. <bold>A</bold> Cuticular surface with five types of areole <bold>B</bold> paired crowned areoles with a central tubercle <bold>C</bold> posterior end of the male <bold>D</bold> bright lengthwise regions with a darkly pigmented line on the ventral side of male body. Cir, circumcluster areole; Clo, cloacal opening; P, pigmented line; Sc, short-crowned areole; Sim, simple areoles; T, central tubercle; Th, thorn areole; Tu, tubercle areole.</p></caption><graphic xmlns:xlink="http://www.w3.org/1999/xlink" xlink:href="ZooKeys-160-001-g001.jpg" position="float" orientation="portrait" xlink:type="simple"/></fig><fig id="F2" position="float" orientation="portrait"><label>Figure 2.</label><caption><p>Details of ornamentations on anterior and posterior ends of male <italic><tp:taxon-name>Chordodes formosanus</tp:taxon-name></italic> sp. n. <bold>A</bold> Anterior end with larval cuticle <bold>B</bold> flat ornamentations and bristles on top of anterior end <bold>C</bold> cone-like areoles with bristles on top of anterior end <bold>D–F</bold> bristlefields with branched and unbranched bristles (D), short and unbranched bristles (E), or thin and unbranched bristles (F). Bri, bristle; Coa, cone-like areole; Lc, residual of larval cuticle; Fla, flat ornamentations.</p></caption><graphic xmlns:xlink="http://www.w3.org/1999/xlink" xlink:href="ZooKeys-160-001-g002.jpg" position="float" orientation="portrait" xlink:type="simple"/></fig><fig id="F3" position="float" orientation="portrait"><label>Figure 3.</label><caption><p>Female adult of <italic><tp:taxon-name>Chordodes formosanus</tp:taxon-name></italic> sp. n. <bold>A</bold> Cuticular surface with six types of areole <bold>B</bold> posterior end of female <bold>C</bold> ventral side of female body. Bri, bristle; Cir, circumcluster areole; Clo, cloacal opening; Lc, long crowned areole; Sc, short-crowned areole; Sim, simple areoles; Th, thorn areole; Tu, tubercle areole.</p></caption><graphic xmlns:xlink="http://www.w3.org/1999/xlink" xlink:href="ZooKeys-160-001-g003.jpg" position="float" orientation="portrait" xlink:type="simple"/></fig><fig id="F4" position="float" orientation="portrait"><label>Figure 4.</label><caption><p>Eggs and larvae of <italic><tp:taxon-name>Chordodes formosanus</tp:taxon-name></italic> sp. n. <bold>A</bold> Live larva in water <bold>B</bold> eggs (6 days after being laid) <bold>C</bold> egg strings stuck onto a rock <bold>D</bold> larva in an egg with residual cuticle. EctoS, ectodermal septum; Ho, hooklet; PostS, postseptum; PreS, preseptum; PsI, pseudointestine gland; Rc, residual cuticle; Sty, stylet.</p></caption><graphic xmlns:xlink="http://www.w3.org/1999/xlink" xlink:href="ZooKeys-160-001-g004.jpg" position="float" orientation="portrait" xlink:type="simple"/></fig><fig id="F5" position="float" orientation="portrait"><label>Figure 5.</label><caption><p>Detail of larvae of <italic><tp:taxon-name>Chordodes formosanus</tp:taxon-name></italic> sp. n. <bold>A</bold> Anterior view of a larva showing stylet and hook arrangement <bold>B</bold> posterior view of a larva <bold>C</bold> style with spines and lateral papillae. Asp, anterior terminal spine; Lp, lateral papillae; Is, inner spines; Mh, middle hook; Oh, outer hook; Peo, Pseudointestine exterior opening; Psp, posterior terminal spine; S, stylet; Ssp, stylet spines; Vdh, ventral double hook.</p></caption><graphic xmlns:xlink="http://www.w3.org/1999/xlink" xlink:href="ZooKeys-160-001-g005.jpg" position="float" orientation="portrait" xlink:type="simple"/></fig></tp:treatment-sec><tp:treatment-sec><!--Section generated to contain objects referenced in tp:taxon-treatment.--><table-wrap position="float" orientation="portrait" id="T1"><label>Table 1.</label><caption><p>Specimen information examined in the present study</p></caption><table><tbody><tr><th rowspan="1" colspan="5">Host</th><th rowspan="1" colspan="4">Horsehair worms</th></tr><tr><th rowspan="1" colspan="1">Species</th><th rowspan="1" colspan="1">Collecting date</th><th rowspan="1" colspan="1">Locality</th><th rowspan="1" colspan="1">Longitude and latitude</th><th rowspan="1" colspan="1">Collector</th><th rowspan="1" colspan="1">Species</th><th rowspan="1" colspan="1">Sex</th><th rowspan="1" colspan="1">GenBank no.</th><th rowspan="1" colspan="1">Deposition</th></tr><tr><td rowspan="1" colspan="1"><italic><tp:taxon-name>Hierodula formosan</tp:taxon-name></italic><sup>a1</sup>/</td><td rowspan="1" colspan="1">10-VII-2008</td><td rowspan="1" colspan="1">Xindian, New Taipei City, Taiwan</td><td rowspan="1" colspan="1"><named-content xmlns:xlink="http://www.w3.org/1999/xlink" content-type="dwc:verbatimCoordinates" xlink:type="simple">24°56'58.62"N, 121°34'2.90"E</named-content></td><td rowspan="1" colspan="1">Ming-Chung Chiu</td><td rowspan="1" colspan="1"><italic><tp:taxon-name>Chordodes formosanus</tp:taxon-name></italic></td><td rowspan="1" colspan="1">Male</td><td rowspan="1" colspan="1">HM044112</td><td rowspan="1" colspan="1">NTU</td></tr><tr><td rowspan="1" colspan="1"><italic>‘'</italic></td><td rowspan="1" colspan="1"><italic>‘'</italic></td><td rowspan="1" colspan="1"><italic>‘'</italic></td><td rowspan="1" colspan="1"><italic>‘'</italic></td><td rowspan="1" colspan="1"><italic>‘'</italic></td><td rowspan="1" colspan="1"><italic>‘'</italic></td><td rowspan="1" colspan="1">Female</td><td rowspan="1" colspan="1">HM044113</td><td rowspan="1" colspan="1">NTU</td></tr><tr><td rowspan="1" colspan="1"><italic>‘'</italic></td><td rowspan="1" colspan="1"><italic>‘'</italic></td><td rowspan="1" colspan="1"><italic>‘'</italic></td><td rowspan="1" colspan="1"><italic>‘'</italic></td><td rowspan="1" colspan="1"><italic>‘'</italic></td><td rowspan="1" colspan="1"><italic>‘'</italic></td><td rowspan="1" colspan="1">Female</td><td rowspan="1" colspan="1">HM044114</td><td rowspan="1" colspan="1">NTU</td></tr><tr><td rowspan="1" colspan="1"><italic>‘'</italic></td><td rowspan="1" colspan="1"><italic>‘'</italic></td><td rowspan="1" colspan="1"><italic>‘'</italic></td><td rowspan="1" colspan="1"><italic>‘'</italic></td><td rowspan="1" colspan="1"><italic>‘'</italic></td><td rowspan="1" colspan="1"><italic>‘'</italic></td><td rowspan="1" colspan="1">Female</td><td rowspan="1" colspan="1">HM044115</td><td rowspan="1" colspan="1">NTU</td></tr><tr><td rowspan="1" colspan="1"><italic><tp:taxon-name>Hierodula formosana</tp:taxon-name></italic></td><td rowspan="1" colspan="1">12-VII-2008</td><td rowspan="1" colspan="1">Xindian, New Taipei City, Taiwan</td><td rowspan="1" colspan="1"><named-content xmlns:xlink="http://www.w3.org/1999/xlink" content-type="dwc:verbatimCoordinates" xlink:type="simple">24°56'58.62"N, 121°34'2.90"E</named-content></td><td rowspan="1" colspan="1">Ming-Chung Chiu</td><td rowspan="1" colspan="1"><italic><tp:taxon-name>Chordodes formosanus</tp:taxon-name></italic></td><td rowspan="1" colspan="1">Female</td><td rowspan="1" colspan="1">HM044119</td><td rowspan="1" colspan="1">LBM</td></tr><tr><td rowspan="1" colspan="1"><italic><tp:taxon-name>Hierodula formosana</tp:taxon-name></italic></td><td rowspan="1" colspan="1">20-VII-2008</td><td rowspan="1" colspan="1">Xindian, New Taipei City, Taiwan</td><td rowspan="1" colspan="1"><named-content xmlns:xlink="http://www.w3.org/1999/xlink" content-type="dwc:verbatimCoordinates" xlink:type="simple">24°56'58.62"N, 121°34'2.90"E</named-content></td><td rowspan="1" colspan="1">Ming-Chung Chiu</td><td rowspan="1" colspan="1"><italic><tp:taxon-name>Chordodes formosanus</tp:taxon-name></italic></td><td rowspan="1" colspan="1">Male</td><td rowspan="1" colspan="1">HM044116</td><td rowspan="1" colspan="1">NMNS</td></tr><tr><td rowspan="1" colspan="1"><italic>‘'</italic></td><td rowspan="1" colspan="1"><italic>‘'</italic></td><td rowspan="1" colspan="1"><italic>‘'</italic></td><td rowspan="1" colspan="1"><italic>‘'</italic></td><td rowspan="1" colspan="1"><italic>‘'</italic></td><td rowspan="1" colspan="1"><italic>‘'</italic></td><td rowspan="1" colspan="1">Male</td><td rowspan="1" colspan="1">HM044104</td><td rowspan="1" colspan="1">NMNS</td></tr><tr><td rowspan="1" colspan="1"><italic>‘'</italic></td><td rowspan="1" colspan="1"><italic>‘'</italic></td><td rowspan="1" colspan="1"><italic>‘'</italic></td><td rowspan="1" colspan="1"><italic>‘'</italic></td><td rowspan="1" colspan="1"><italic>‘'</italic></td><td rowspan="1" colspan="1"><italic>‘'</italic></td><td rowspan="1" colspan="1">Female<sup>2/</sup></td><td rowspan="1" colspan="1"><bold>HM044105</bold></td><td rowspan="1" colspan="1">NMNS</td></tr><tr><td rowspan="1" colspan="1"><italic><tp:taxon-name>Hierodula formosana</tp:taxon-name></italic></td><td rowspan="1" colspan="1">10-VII-2009</td><td rowspan="1" colspan="1">Shimen, New Taipei City, Taiwan</td><td rowspan="1" colspan="1">NA</td><td rowspan="1" colspan="1">Chun-Kai Wang</td><td rowspan="1" colspan="1"><italic><tp:taxon-name>Chordodes formosanus</tp:taxon-name></italic></td><td rowspan="1" colspan="1">Male</td><td rowspan="1" colspan="1">HM044123</td><td rowspan="1" colspan="1">LBM</td></tr><tr><td rowspan="1" colspan="1"><italic><tp:taxon-name>Hierodula formosana</tp:taxon-name></italic></td><td rowspan="1" colspan="1">2-VIII-2007</td><td rowspan="1" colspan="1">Taipei Zoo, Taipei City, Taiwan</td><td rowspan="1" colspan="1"><named-content xmlns:xlink="http://www.w3.org/1999/xlink" content-type="dwc:verbatimCoordinates" xlink:type="simple">24°59'44.70"N, 121°34'49.49"E</named-content></td><td rowspan="1" colspan="1">Ming-Chung Chiu</td><td rowspan="1" colspan="1"><italic><tp:taxon-name>Chordodes formosanus</tp:taxon-name></italic></td><td rowspan="1" colspan="1">Female</td><td rowspan="1" colspan="1">HQ322115</td><td rowspan="1" colspan="1">NTU</td></tr><tr><td rowspan="1" colspan="1"><italic>‘'</italic></td><td rowspan="1" colspan="1"><italic>‘'</italic></td><td rowspan="1" colspan="1"><italic>‘'</italic></td><td rowspan="1" colspan="1"><italic>‘'</italic></td><td rowspan="1" colspan="1"><italic>‘'</italic></td><td rowspan="1" colspan="1"><italic>‘'</italic></td><td rowspan="1" colspan="1">Female</td><td rowspan="1" colspan="1">HQ322116</td><td rowspan="1" colspan="1">NTU</td></tr><tr><td rowspan="1" colspan="1"><italic><tp:taxon-name>Hierodula formosana</tp:taxon-name></italic><sup>/3</sup></td><td rowspan="1" colspan="1">29-I-2008</td><td rowspan="1" colspan="1">Taipei Zoo, Taipei City, Taiwan</td><td rowspan="1" colspan="1"><named-content xmlns:xlink="http://www.w3.org/1999/xlink" content-type="dwc:verbatimCoordinates" xlink:type="simple">24°59'44.70"N, 121°34'49.49"E</named-content></td><td rowspan="1" colspan="1">Ming-Chung Chiu</td><td rowspan="1" colspan="1"><italic><tp:taxon-name>Chordodes formosanus</tp:taxon-name></italic></td><td rowspan="1" colspan="1">Male</td><td rowspan="1" colspan="1">HM044122</td><td rowspan="1" colspan="1">NTU</td></tr><tr><td rowspan="1" colspan="1"><italic>‘'</italic></td><td rowspan="1" colspan="1"><italic>‘'</italic></td><td rowspan="1" colspan="1"><italic>‘'</italic></td><td rowspan="1" colspan="1"><italic>‘'</italic></td><td rowspan="1" colspan="1"><italic>‘'</italic></td><td rowspan="1" colspan="1"><italic>‘'</italic></td><td rowspan="1" colspan="1">Female</td><td rowspan="1" colspan="1">HM044121</td><td rowspan="1" colspan="1">NTU</td></tr><tr><td rowspan="1" colspan="1"><italic><tp:taxon-name>Hierodula formosana</tp:taxon-name></italic></td><td rowspan="1" colspan="1">23-VII-2008</td><td rowspan="1" colspan="1">Jiaushi, Yilian, Taiwan</td><td rowspan="1" colspan="1"><named-content xmlns:xlink="http://www.w3.org/1999/xlink" content-type="dwc:verbatimCoordinates" xlink:type="simple">24°49'55.62"N, 121°44'50.12"E</named-content></td><td rowspan="1" colspan="1">Ming-Chung Chiu</td><td rowspan="1" colspan="1"><italic><tp:taxon-name>Chordodes formosanus</tp:taxon-name></italic></td><td rowspan="1" colspan="1">Male</td><td rowspan="1" colspan="1">HM044111</td><td rowspan="1" colspan="1">NTU</td></tr><tr><td rowspan="1" colspan="1"><italic><tp:taxon-name>Hierodula formosana</tp:taxon-name></italic></td><td rowspan="1" colspan="1">23-VII-2008</td><td rowspan="1" colspan="1">Jiaushi, Yilian, Taiwan</td><td rowspan="1" colspan="1"><named-content xmlns:xlink="http://www.w3.org/1999/xlink" content-type="dwc:verbatimCoordinates" xlink:type="simple">24°49'55.62"N, 121°44'50.12"E</named-content></td><td rowspan="1" colspan="1">Ming-Chung Chiu</td><td rowspan="1" colspan="1"><italic><tp:taxon-name>Chordodes formosanus</tp:taxon-name></italic></td><td rowspan="1" colspan="1">Male</td><td rowspan="1" colspan="1">HM044118</td><td rowspan="1" colspan="1">LBM</td></tr><tr><td rowspan="1" colspan="1"><italic>‘'</italic></td><td rowspan="1" colspan="1"><italic>‘'</italic></td><td rowspan="1" colspan="1"><italic>‘'</italic></td><td rowspan="1" colspan="1"><italic>‘'</italic></td><td rowspan="1" colspan="1"><italic>‘'</italic></td><td rowspan="1" colspan="1"><italic>‘'</italic></td><td rowspan="1" colspan="1">Female</td><td rowspan="1" colspan="1">HM044108</td><td rowspan="1" colspan="1">LBM</td></tr><tr><td rowspan="1" colspan="1"><italic><tp:taxon-name>Hierodula formosana</tp:taxon-name></italic></td><td rowspan="1" colspan="1">24-VI-2009</td><td rowspan="1" colspan="1">Jiaushi, Yilian, Taiwan</td><td rowspan="1" colspan="1"><named-content xmlns:xlink="http://www.w3.org/1999/xlink" content-type="dwc:verbatimCoordinates" xlink:type="simple">24°49'55.62"N, 121°44'50.12"E</named-content></td><td rowspan="1" colspan="1">Ming-Chung Chiu</td><td rowspan="1" colspan="1"><italic><tp:taxon-name>Chordodes formosanus</tp:taxon-name></italic></td><td rowspan="1" colspan="1">Male<sup>3/</sup></td><td rowspan="1" colspan="1"><bold>HM044124</bold></td><td rowspan="1" colspan="1">NMNS</td></tr><tr><td rowspan="1" colspan="1"><italic>‘'</italic></td><td rowspan="1" colspan="1"><italic>‘'</italic></td><td rowspan="1" colspan="1"><italic>‘'</italic></td><td rowspan="1" colspan="1"><italic>‘'</italic></td><td rowspan="1" colspan="1"><italic>‘'</italic></td><td rowspan="1" colspan="1"><italic>‘'</italic></td><td rowspan="1" colspan="1">Male</td><td rowspan="1" colspan="1">HM044125</td><td rowspan="1" colspan="1">NMNS</td></tr><tr><td rowspan="1" colspan="1"><italic><tp:taxon-name>Hierodula formosana</tp:taxon-name></italic></td><td rowspan="1" colspan="1">16-VII-2009</td><td rowspan="1" colspan="1">Jiaushi, Yilian, Taiwan</td><td rowspan="1" colspan="1"><named-content xmlns:xlink="http://www.w3.org/1999/xlink" content-type="dwc:verbatimCoordinates" xlink:type="simple">24°49'55.62"N, 121°44'50.12"E</named-content></td><td rowspan="1" colspan="1">Ming-Chung Chiu</td><td rowspan="1" colspan="1"><italic><tp:taxon-name>Chordodes formosanus</tp:taxon-name></italic></td><td rowspan="1" colspan="1">Male</td><td rowspan="1" colspan="1">HM044126</td><td rowspan="1" colspan="1">NTU</td></tr><tr><td rowspan="1" colspan="1"><italic><tp:taxon-name>Hierodula formosana</tp:taxon-name></italic></td><td rowspan="1" colspan="1">3-VIII-2009</td><td rowspan="1" colspan="1">Jiaushi, Yilian, Taiwan</td><td rowspan="1" colspan="1"><named-content xmlns:xlink="http://www.w3.org/1999/xlink" content-type="dwc:verbatimCoordinates" xlink:type="simple">24°49'55.62"N, 121°44'50.12"E</named-content></td><td rowspan="1" colspan="1">Ming-Chung Chiu</td><td rowspan="1" colspan="1"><italic><tp:taxon-name>Chordodes formosanus</tp:taxon-name></italic></td><td rowspan="1" colspan="1">Male</td><td rowspan="1" colspan="1">HM044127</td><td rowspan="1" colspan="1">NMNS</td></tr><tr><td rowspan="1" colspan="1"><italic><tp:taxon-name>Hierodula formosana</tp:taxon-name></italic></td><td rowspan="1" colspan="1">16-VII-2009</td><td rowspan="1" colspan="1">Jiaushi, Yilian, Taiwan</td><td rowspan="1" colspan="1"><named-content xmlns:xlink="http://www.w3.org/1999/xlink" content-type="dwc:verbatimCoordinates" xlink:type="simple">24°49'55.62"N, 121°44'50.12"E</named-content></td><td rowspan="1" colspan="1">Ming-Chung Chiu</td><td rowspan="1" colspan="1"><italic><tp:taxon-name>Chordodes formosanus</tp:taxon-name></italic></td><td rowspan="1" colspan="1">Male</td><td rowspan="1" colspan="1">HM044128</td><td rowspan="1" colspan="1">NMNS</td></tr><tr><td rowspan="1" colspan="1"><italic><tp:taxon-name>Hierodula formosana</tp:taxon-name></italic></td><td rowspan="1" colspan="1">23-VII-2008</td><td rowspan="1" colspan="1">Jiaushi, Yilian, Taiwan</td><td rowspan="1" colspan="1"><named-content xmlns:xlink="http://www.w3.org/1999/xlink" content-type="dwc:verbatimCoordinates" xlink:type="simple">24°49'55.62"N, 121°44'50.12"E</named-content></td><td rowspan="1" colspan="1">Ming-Chung Chiu</td><td rowspan="1" colspan="1"><italic><tp:taxon-name>Chordodes formosanus</tp:taxon-name></italic></td><td rowspan="1" colspan="1">Female</td><td rowspan="1" colspan="1">HM044117</td><td rowspan="1" colspan="1">NMNS</td></tr><tr><td rowspan="1" colspan="1"><italic><tp:taxon-name>Hierodula formosana</tp:taxon-name></italic></td><td rowspan="1" colspan="1">10-VII-2008</td><td rowspan="1" colspan="1">Jiaushi, Yilian, Taiwan</td><td rowspan="1" colspan="1"><named-content xmlns:xlink="http://www.w3.org/1999/xlink" content-type="dwc:verbatimCoordinates" xlink:type="simple">24°49'55.62"N, 121°44'50.12"E</named-content></td><td rowspan="1" colspan="1">Ming-Chung Chiu</td><td rowspan="1" colspan="1"><italic><tp:taxon-name>Chordodes formosanus</tp:taxon-name></italic></td><td rowspan="1" colspan="1">Female</td><td rowspan="1" colspan="1">HM044120</td><td rowspan="1" colspan="1">NTU</td></tr><tr><td rowspan="1" colspan="1"><italic><tp:taxon-name>Hierodula formosana</tp:taxon-name></italic></td><td rowspan="1" colspan="1">23-VII-2008</td><td rowspan="1" colspan="1">Jiaushi, Yilian, Taiwan</td><td rowspan="1" colspan="1"><named-content xmlns:xlink="http://www.w3.org/1999/xlink" content-type="dwc:verbatimCoordinates" xlink:type="simple">24°49'55.62"N, 121°44'50.12"E</named-content></td><td rowspan="1" colspan="1">Ming-Chung Chiu</td><td rowspan="1" colspan="1"><italic><tp:taxon-name>Chordodes formosanus</tp:taxon-name></italic></td><td rowspan="1" colspan="1">Female</td><td rowspan="1" colspan="1">HM044106</td><td rowspan="1" colspan="1">NTU</td></tr><tr><td rowspan="1" colspan="1"><italic><tp:taxon-name>Hierodula formosana</tp:taxon-name></italic></td><td rowspan="1" colspan="1">23-VII-2008</td><td rowspan="1" colspan="1">Jiaushi, Yilian, Taiwan</td><td rowspan="1" colspan="1"><named-content xmlns:xlink="http://www.w3.org/1999/xlink" content-type="dwc:verbatimCoordinates" xlink:type="simple">24°49'55.62"N, 121°44'50.12"E</named-content></td><td rowspan="1" colspan="1">Ming-Chung Chiu</td><td rowspan="1" colspan="1"><italic><tp:taxon-name>Chordodes formosanus</tp:taxon-name></italic></td><td rowspan="1" colspan="1">Female</td><td rowspan="1" colspan="1">HM044109</td><td rowspan="1" colspan="1">NTU</td></tr><tr><td rowspan="1" colspan="1"><italic><tp:taxon-name>Hierodula formosana</tp:taxon-name></italic></td><td rowspan="1" colspan="1">23-VII-2008</td><td rowspan="1" colspan="1">Jiaushi, Yilian, Taiwan</td><td rowspan="1" colspan="1"><named-content xmlns:xlink="http://www.w3.org/1999/xlink" content-type="dwc:verbatimCoordinates" xlink:type="simple">24°49'55.62"N, 121°44'50.12"E</named-content></td><td rowspan="1" colspan="1">Ming-Chung Chiu</td><td rowspan="1" colspan="1"><italic><tp:taxon-name>Chordodes formosanus</tp:taxon-name></italic></td><td rowspan="1" colspan="1">Female</td><td rowspan="1" colspan="1">HM044110</td><td rowspan="1" colspan="1">NTU</td></tr><tr><td rowspan="1" colspan="1"><italic><tp:taxon-name>Hierodula formosana</tp:taxon-name></italic></td><td rowspan="1" colspan="1">5-VII-2008</td><td rowspan="1" colspan="1">Taroko National Park, Hualien, Taiwan</td><td rowspan="1" colspan="1">NA</td><td rowspan="1" colspan="1">Tsung-Hung Yang</td><td rowspan="1" colspan="1"><italic><tp:taxon-name>Chordodes formosanus</tp:taxon-name></italic></td><td rowspan="1" colspan="1">Male</td><td rowspan="1" colspan="1">HM044107</td><td rowspan="1" colspan="1">NTU</td></tr><tr><td rowspan="1" colspan="1"><italic><tp:taxon-name>Hierodula patellifera</tp:taxon-name></italic></td><td rowspan="1" colspan="1">30-IX-2006</td><td rowspan="1" colspan="1">Taipei Zoo, Taipei City, Taiwan</td><td rowspan="1" colspan="1"><named-content xmlns:xlink="http://www.w3.org/1999/xlink" content-type="dwc:verbatimCoordinates" xlink:type="simple">24°59'44.70"N, 121°34'49.49"E</named-content></td><td rowspan="1" colspan="1">Ming-Chung Chiu</td><td rowspan="1" colspan="1"><italic><tp:taxon-name>Chordodes formosanus</tp:taxon-name></italic></td><td rowspan="1" colspan="1">Male</td><td rowspan="1" colspan="1">JF808204</td><td rowspan="1" colspan="1">NTU</td></tr><tr><td rowspan="1" colspan="1"><italic><tp:taxon-name>Hierodula patellifera</tp:taxon-name></italic></td><td rowspan="1" colspan="1">X-2008</td><td rowspan="1" colspan="1">Hsinchu City, Taiwan</td><td rowspan="1" colspan="1">NA</td><td rowspan="1" colspan="1">Ju-Chun Hsu</td><td rowspan="1" colspan="1"><italic><tp:taxon-name>Chordodes formosanus</tp:taxon-name></italic></td><td rowspan="1" colspan="1">Female</td><td rowspan="1" colspan="1">JF808197</td><td rowspan="1" colspan="1">NTU</td></tr><tr><td rowspan="1" colspan="1"><italic><tp:taxon-name>Hierodula patellifer</tp:taxon-name></italic><sup>a3</sup>/</td><td rowspan="1" colspan="1">18-VII-2003</td><td rowspan="1" colspan="1">Lyudao, Taitung, Taiwan</td><td rowspan="1" colspan="1">NA</td><td rowspan="1" colspan="1">Hsing-Yu Chou</td><td rowspan="1" colspan="1"><italic><tp:taxon-name>Chordodes formosanus</tp:taxon-name></italic></td><td rowspan="1" colspan="1">Male</td><td rowspan="1" colspan="1">JF808203</td><td rowspan="1" colspan="1">NTU</td></tr><tr><td rowspan="1" colspan="1"><italic>‘'</italic></td><td rowspan="1" colspan="1"><italic>‘'</italic></td><td rowspan="1" colspan="1"><italic>‘'</italic></td><td rowspan="1" colspan="1"><italic>‘'</italic></td><td rowspan="1" colspan="1"><italic>‘'</italic></td><td rowspan="1" colspan="1"><italic>‘'</italic></td><td rowspan="1" colspan="1">Male</td><td rowspan="1" colspan="1">JF808205</td><td rowspan="1" colspan="1">NTU</td></tr><tr><td rowspan="1" colspan="1"><italic><tp:taxon-name>Hierodula patellifera</tp:taxon-name></italic></td><td rowspan="1" colspan="1">16-X-2010</td><td rowspan="1" colspan="1">Sakado, Saitama, Japan</td><td rowspan="1" colspan="1"><named-content xmlns:xlink="http://www.w3.org/1999/xlink" content-type="dwc:verbatimCoordinates" xlink:type="simple">35°96'44.87N, 139°40'27.39E</named-content></td><td rowspan="1" colspan="1">Etsuko Suzuki</td><td rowspan="1" colspan="1"><italic><tp:taxon-name>Chordodes formosanus</tp:taxon-name></italic></td><td rowspan="1" colspan="1">Female</td><td rowspan="1" colspan="1">JF808194</td><td rowspan="1" colspan="1">NTU</td></tr><tr><td rowspan="1" colspan="1"><italic><tp:taxon-name>Hierodula patellifera</tp:taxon-name></italic></td><td rowspan="1" colspan="1">1-XI-2010</td><td rowspan="1" colspan="1">Kijo, Miyazaki, Japan</td><td rowspan="1" colspan="1"><named-content xmlns:xlink="http://www.w3.org/1999/xlink" content-type="dwc:verbatimCoordinates" xlink:type="simple">32°13'30.59"N, 131°24'16.62"E</named-content></td><td rowspan="1" colspan="1">Yasukuni Ono</td><td rowspan="1" colspan="1"><italic><tp:taxon-name>Chordodes formosanus</tp:taxon-name></italic></td><td rowspan="1" colspan="1">Female</td><td rowspan="1" colspan="1">JF808198</td><td rowspan="1" colspan="1">LBM</td></tr><tr><td rowspan="1" colspan="1"><italic><tp:taxon-name>Hierodula patellifera</tp:taxon-name></italic></td><td rowspan="1" colspan="1">1-XI-2010</td><td rowspan="1" colspan="1">Kijo, Miyazaki, Japan</td><td rowspan="1" colspan="1"><named-content xmlns:xlink="http://www.w3.org/1999/xlink" content-type="dwc:verbatimCoordinates" xlink:type="simple">32°13'30.59"N, 131°24'16.62"E</named-content></td><td rowspan="1" colspan="1">Yasukuni Ono</td><td rowspan="1" colspan="1"><italic><tp:taxon-name>Chordodes formosanus</tp:taxon-name></italic></td><td rowspan="1" colspan="1">Female</td><td rowspan="1" colspan="1">JF808199</td><td rowspan="1" colspan="1">NTU</td></tr><tr><td rowspan="1" colspan="1"><italic><tp:taxon-name>Hierodula patellifera</tp:taxon-name></italic></td><td rowspan="1" colspan="1">10-XI-2010</td><td rowspan="1" colspan="1">Kijo, Miyazaki, Japan</td><td rowspan="1" colspan="1"><named-content xmlns:xlink="http://www.w3.org/1999/xlink" content-type="dwc:verbatimCoordinates" xlink:type="simple">32°14'57.82"N, 131°23'3.93"E</named-content></td><td rowspan="1" colspan="1">Yasukuni Ono</td><td rowspan="1" colspan="1"><italic><tp:taxon-name>Chordodes formosanus</tp:taxon-name></italic></td><td rowspan="1" colspan="1">Female</td><td rowspan="1" colspan="1">JF808202</td><td rowspan="1" colspan="1">NTU</td></tr><tr><td rowspan="1" colspan="1"><italic><tp:taxon-name>Hierodula patellifera</tp:taxon-name></italic></td><td rowspan="1" colspan="1">11-XI-2010</td><td rowspan="1" colspan="1">Miyazaki, Miyazaki, Japan</td><td rowspan="1" colspan="1"><named-content xmlns:xlink="http://www.w3.org/1999/xlink" content-type="dwc:verbatimCoordinates" xlink:type="simple">31°56'54.15"N, 131°16'22.71"E</named-content></td><td rowspan="1" colspan="1">Yasukuni Ono</td><td rowspan="1" colspan="1"><italic><tp:taxon-name>Chordodes formosanus</tp:taxon-name></italic></td><td rowspan="1" colspan="1">Female</td><td rowspan="1" colspan="1">JF808200</td><td rowspan="1" colspan="1">NTU</td></tr><tr><td rowspan="1" colspan="1"><italic><tp:taxon-name>Hierodula patellifera</tp:taxon-name></italic></td><td rowspan="1" colspan="1">26-XI-2010</td><td rowspan="1" colspan="1">Kijo, Miyazaki, Japan</td><td rowspan="1" colspan="1"><named-content xmlns:xlink="http://www.w3.org/1999/xlink" content-type="dwc:verbatimCoordinates" xlink:type="simple">32°10'21.37"N, 131°27'36.53"E</named-content></td><td rowspan="1" colspan="1">Yasukuni Ono</td><td rowspan="1" colspan="1"><italic><tp:taxon-name>Chordodes formosanus</tp:taxon-name></italic></td><td rowspan="1" colspan="1">Male</td><td rowspan="1" colspan="1">JF808196</td><td rowspan="1" colspan="1">NTU</td></tr><tr><td rowspan="1" colspan="1"><italic><tp:taxon-name>Hierodula patellifera</tp:taxon-name></italic></td><td rowspan="1" colspan="1">26-XI-2010</td><td rowspan="1" colspan="1">Kijo, Miyazaki, Japan</td><td rowspan="1" colspan="1"><named-content xmlns:xlink="http://www.w3.org/1999/xlink" content-type="dwc:verbatimCoordinates" xlink:type="simple">32°12'55.36"N, 131°24'52.13"E</named-content></td><td rowspan="1" colspan="1">Yasukuni Ono</td><td rowspan="1" colspan="1"><italic><tp:taxon-name>Chordodes formosanus</tp:taxon-name></italic></td><td rowspan="1" colspan="1">Female</td><td rowspan="1" colspan="1">JF808201</td><td rowspan="1" colspan="1">NTU</td></tr><tr><td rowspan="1" colspan="1"><italic><tp:taxon-name>Hierodula patellifera</tp:taxon-name></italic></td><td rowspan="1" colspan="1">16-X-2010</td><td rowspan="1" colspan="1">Sakado, Saitama, Japan</td><td rowspan="1" colspan="1"><named-content xmlns:xlink="http://www.w3.org/1999/xlink" content-type="dwc:verbatimCoordinates" xlink:type="simple">5°96'44.87N, 139°40'27.39E</named-content></td><td rowspan="1" colspan="1">Wataru Toki</td><td rowspan="1" colspan="1"><italic><tp:taxon-name>Chordodes formosanus</tp:taxon-name></italic></td><td rowspan="1" colspan="1">Female</td><td rowspan="1" colspan="1">JF808195</td><td rowspan="1" colspan="1">NTU</td></tr><tr><td rowspan="1" colspan="1"><italic><tp:taxon-name>Tenodera sinensis</tp:taxon-name></italic></td><td rowspan="1" colspan="1">5-XI-2010</td><td rowspan="1" colspan="1">Kijo, Miyazaki, Japan</td><td rowspan="1" colspan="1"><named-content xmlns:xlink="http://www.w3.org/1999/xlink" content-type="dwc:verbatimCoordinates" xlink:type="simple">32°10'21.50"N, 131°27'36.53"E</named-content></td><td rowspan="1" colspan="1">Yasukuni Ono</td><td rowspan="1" colspan="1"><italic><tp:taxon-name>Chordodes japonensis</tp:taxon-name></italic></td><td rowspan="1" colspan="1">Male</td><td rowspan="1" colspan="1">JF808206</td><td rowspan="1" colspan="1">NTU</td></tr></tbody></table><table-wrap-foot><fn><p>LBM: Lake Biwa Museum; NMNS: National Museum of Natural Science; NTU: National Taiwan University.</p><p><sup>1</sup> No host specimen preserved.</p><p><sup>2 </sup>Allotype.</p><p><sup>3</sup> Holotype.</p></fn></table-wrap-foot></table-wrap></tp:treatment-sec><ref-list><ref id="B18"><mixed-citation xmlns:xlink="http://www.w3.org/1999/xlink" xlink:type="simple"><person-group><name name-style="western"><surname>Schmidt-Rhaesa</surname><given-names>A</given-names></name><name name-style="western"><surname>De Villalobos</surname><given-names>LC</given-names></name><name name-style="western"><surname>Zanca</surname><given-names>F</given-names></name></person-group> (<year>2008</year>)<article-title> Summary of <italic>Chordodes</italic> species (Nematomorpha, Gordiida), with a discussion of their diagnostic characters.</article-title><source>Verhandlungen des Naturwissenschaftlichen Vereins in Hamburg </source><volume>44</volume>: <fpage>37</fpage>-<lpage>114</lpage>.</mixed-citation></ref><ref id="B10"><mixed-citation xmlns:xlink="http://www.w3.org/1999/xlink" xlink:type="simple"><person-group><name name-style="western"><surname>Inoue</surname><given-names>I</given-names></name></person-group> (<year>1952</year>)<article-title> On a new species of <italic>Chordodes</italic> (Gordiacea) from Japan.</article-title><source>Annotationes Zoologicae Japonenses </source><volume>25</volume>: <fpage>400</fpage>-<lpage>402</lpage>.</mixed-citation></ref><ref id="B2"><mixed-citation xmlns:xlink="http://www.w3.org/1999/xlink" xlink:type="simple"><person-group><name name-style="western"><surname>Baek</surname><given-names>KM</given-names></name></person-group> (<year>1993</year>)<article-title> Two species of genus <italic>Chordodes</italic> (Gordioidea, Nematomorpha) from Korea.</article-title><source>Korean Journal of Systematic Zoology </source><volume>9</volume>: <fpage>221</fpage>-<lpage>228</lpage>. <ext-link ext-link-type="uri" xlink:href="http://dx.doi.org/10.1038/387489a0" xlink:type="simple">doi: 10.1038/387489a0</ext-link></mixed-citation></ref><ref id="B15"><mixed-citation xmlns:xlink="http://www.w3.org/1999/xlink" xlink:type="simple"><person-group><name name-style="western"><surname>Schmidt-Rhaesa</surname><given-names>A</given-names></name></person-group> (<year>2004</year>)<article-title> Japanese horsehair worms (Nematomorpha) from the Lake Biwa Museum.</article-title><source>Species Diversity </source><volume>9</volume>: <fpage>97</fpage>-<lpage>107</lpage>.</mixed-citation></ref></ref-list></tp:taxon-treatment>
