# Supplementary material for: A new horsehair worm, Chordodes formosanus sp. n. (Nematomorpha, Gordiida) from Hierodula mantids of Taiwan and Japan with redescription of a closely related species, Chordodes japonensis
Source: Zookeys. 2011 Dec 29;(160):1–22. doi: 10.3897/zookeys.160.2290 (PMC3253628; doi:10.3897/zookeys.160.2290)
Supplement: XML Treatment for Chordodes japonensis [file zookeys.160.2290-treatment2.xml]

<!DOCTYPE tp:taxon-treatment
  PUBLIC "-//TaxonX//DTD Taxonomic Treatment Publishing DTD v0 20100105//EN" "tax-treatment-NSO.dtd">
<tp:taxon-treatment xmlns:tp="http://www.plazi.org/taxpub"><tp:treatment-meta><mixed-citation publication-type="journal"><person-group><name><surname>Chiu</surname><given-names>Ming-Chung</given-names></name><name><surname>Huang</surname><given-names>Chin-Gi</given-names></name><name><surname>Wu</surname><given-names>Wen-Jer</given-names></name><name><surname>Shiao</surname><given-names>Shiuh-Feng</given-names></name></person-group><article-title>A new horsehair worm, <italic>Chordodes formosanus</italic> sp. n. (Nematomorpha, Gordiida) from <italic>Hierodula</italic> mantids of Taiwan and Japan with redescription of a closely related species, <italic>Chordodes japonensis</italic></article-title><source>Zookeys</source><day>29</day><month>12</month><year>2011</year><volume>2011</volume><issue>160</issue><fpage>1</fpage><lpage>22</lpage><pub-id pub-id-type="doi">10.3897/zookeys.160.2290</pub-id></mixed-citation></tp:treatment-meta><tp:nomenclature><tp:taxon-name>
                        <tp:taxon-name-part taxon-name-part-type="genus">Chordodes</tp:taxon-name-part>
                        <tp:taxon-name-part taxon-name-part-type="species">japonensis</tp:taxon-name-part>
                    <object-id xmlns:xlink="http://www.w3.org/1999/xlink" xlink:type="simple">http://species-id.net/wiki/Chordodes_japonensis</object-id>
                    </tp:taxon-name><tp:taxon-authority>Inoue, 1952</tp:taxon-authority></tp:nomenclature><tp:treatment-sec sec-type="Material examined"><title>Material examined.</title><p>Examined male collected with its host from Miyazaki Prefecture, Japan (<named-content xmlns:xlink="http://www.w3.org/1999/xlink" content-type="dwc:verbatimCoordinates" xlink:type="simple">32°10'21.50"N, 131°27'36.53"E</named-content>) by Yasukuni Ono on 5-XI-2010. Partial body of horsehair worm deposited with its host at Department of Entomology, <!--PageBreak--><!--PageBreak-->National Taiwan University, Taipei, Taiwan. Accession number of partial COI sequence in GenBank: JF808206.</p></tp:treatment-sec><tp:treatment-sec sec-type="Host"><title>Host.</title><p>Chinese mantids, <italic><tp:taxon-name>Tenodera sinensis</tp:taxon-name></italic> (<tp:taxon-name>Mantodea</tp:taxon-name>: <tp:taxon-name>Mantidae</tp:taxon-name>), which are sometimes classified as <italic><tp:taxon-name>Tenodera aridifolia</tp:taxon-name></italic>.</p></tp:treatment-sec><tp:treatment-sec sec-type="Redescription"><title>Redescription.</title><p>(<xref ref-type="fig" rid="F6">Fig. 6</xref>)</p><p><italic>Male adult</italic> (<italic>n</italic> = 1). Body length 220 mm, width (widest) 0.94 mm (after dehydration). In alcohol-preserved specimens, body rough and flat with dorsal and ventral grooves, dark-brown with a darkly pigmented line on ventral side.</p><p>Posterior end (<xref ref-type="fig" rid="F6">Fig. 6A</xref>) not lobed, with short spines (ca. 5–13 μm) among areoles on margin. Cloacal opening subterminal, oval 44 μm long and 25 μm wide, with circumcloacal spines. A pair of oval regions without areoles posterior to cloacal opening, each with scattered bristles extending as two rows of ventral strips (115–120 μm wide) structured by cord-like folds or flat areoles. Paired oval bristlefields (82 μm wide and 231 μm long) bearing numerous branched and unbranched bristles on borders between flat areoles and normal areoles on lateral side of cloacal opening. Anterior end tapered, same color as body, with white tip (white cap) but no dark collar under stereomicroscopy. Under SEM, anterior end (<xref ref-type="fig" rid="F6">Fig. 6F</xref>) smooth with short, thick bristles and small spines; mouth open on cone at anterior extremity.</p><p>Entire body covered by areoles with slightly cord-like folds in between. Areoles characterized into six types (simple, tubercle, thorn, circumcluster, and two types of crowned areoles). Simple areoles (<xref ref-type="fig" rid="F6">Fig. 6C</xref>), most abundant, covering entire body surface except anterior end and ventral side of posterior end; each 5–11 μm in diameter, more or less circular or oval, surface uneven, some areas with short bristles. Simple areoles varying in height and some significantly elevated areoles in clusters of two to five, appearing as bulging areoles but darker under light microscopy. Tubercle areoles (<xref ref-type="fig" rid="F6">Fig. 6C</xref>) scattered among simple areoles, each similarly shaped to simple areole but with a tubercle (about 7 μm long) on apically concave center. Thorn areoles (<xref ref-type="fig" rid="F6">Fig. 6E</xref>) similar to tubercle areoles but with a long solid thorn (15 μm long) instead of tubercle; number of thorn areoles much fewer than tubercle areoles. Crowned areoles (<xref ref-type="fig" rid="F6">Figs 6B, D</xref>) clustered in pairs with a central tubercle in between and surrounded by 7–14 circumcluster areoles with short filaments on apical surface; scattered over trunk; each with medium filaments (12–20 μm) originating from apical center and sidelong to edges. Crowned areoles roughly arranged in two lines on ventral and dorsal midlines, bearing significantly longer filaments (most around 100 μm, none &gt; 150 μm) (<xref ref-type="fig" rid="F6">Figs 6B, C</xref>).</p><fig id="F6" position="float" orientation="portrait"><label>Figure 6.</label><caption><p>Male adult of <italic><tp:taxon-name>Chordodes japonensis</tp:taxon-name></italic>. <bold>A</bold> Posterior end of male <bold>B</bold> ventral side of male body <bold>C</bold> cuticular surface with four types of areole <bold>D</bold> short-crowned areoles <bold>E</bold> thorn areole <bold>F</bold> anterior end. Bri, bristle; Cir, circumcluster areole; Clo, cloacal opening; Lc, long crowned areole; M, mouth; Sc, short-crowned areole; Sim, simple areoles; Tu, tubercle areole.</p></caption><graphic xmlns:xlink="http://www.w3.org/1999/xlink" xlink:href="ZooKeys-160-001-g006.jpg" position="float" orientation="portrait" xlink:type="simple"/></fig></tp:treatment-sec><tp:treatment-sec sec-type="Phylogeny"><title>Phylogeny.</title><p>A phylogenetic tree of the 40 samples of horsehair worms collected from three species of mantids <italic><tp:taxon-name>Hierodula formosana</tp:taxon-name></italic>, <italic><tp:taxon-name>Hierodula patellifera</tp:taxon-name></italic>, and <italic><tp:taxon-name>Tenodera sinensis</tp:taxon-name></italic> from Taiwan and Japan with one outgroup (<italic><tp:taxon-name>Paragordius</tp:taxon-name></italic> sp.) is shown in <xref ref-type="fig" rid="F7">Fig. 7</xref>.</p><p>Comparison of the 40 horsehair worm samples (39 <italic><tp:taxon-name>Chordodes formosanus</tp:taxon-name></italic> and one <italic><tp:taxon-name>Chordodes japonensis</tp:taxon-name></italic>) revealed there were 31 haplotypes with 432 invariable sites, 64 singletons, and 32 parsimoniously informative sites. Newly sequenced COI data were deposited in the GenBank database (see <xref ref-type="table" rid="T1">Table 1</xref> for accession nos.). Samples from the host mantids of <italic><tp:taxon-name>Hierodula</tp:taxon-name></italic> and <italic><tp:taxon-name>Tenodera</tp:taxon-name></italic> (which are considered two species, <italic><tp:taxon-name>Chordodes formosanus</tp:taxon-name></italic> sp. n. and <italic><tp:taxon-name>Chordodes japonensis</tp:taxon-name></italic>, respectively)were significantly separated into two groups based <!--PageBreak-->on the phylogenetic tree restructured by the NJ method (<xref ref-type="fig" rid="F7">Fig. 7</xref>). The genetic distance between these two groups was 0.16840. This result supports that theybelong to different species as we suggested based on morphology. The phylogenetic tree also revealed a polytomic topology among the 39 horsehair worms parasitizing <italic><tp:taxon-name>Hierodula</tp:taxon-name></italic>. Although some clades were observed, they were not highly supported due to low bootstrap values and short genetic distances; the mean genetic distances among them was 0.00979 with a range of 0.000-0.01922. Since the genetic distance between the larvae collected in the field and <italic><tp:taxon-name>Chordodes formosanus</tp:taxon-name></italic> was only 0.00759, we suggest that those larvae belong to the same species.</p><fig id="F7" position="float" orientation="portrait"><label>Figure 7.</label><caption><p>Neighbor-joining tree of <italic><tp:taxon-name>Chordodes formosanus</tp:taxon-name></italic> sp. n. and <italic><tp:taxon-name>Chordodes japonensis</tp:taxon-name></italic> with genetic distances between each group. Abbreviations in the table indicate the horsehair worms’ mantid hosts (Hf, <italic><tp:taxon-name>Hierodula formosana</tp:taxon-name></italic>; Hp, <italic><tp:taxon-name>Hierodula patellifera</tp:taxon-name></italic>; Ts, <italic><tp:taxon-name>Tenodera sinensis</tp:taxon-name></italic>) and collecting localities (Tw, Taiwan; Ja, Japan). Numbers at the nodes represent the percentage of 1000 bootstrap values of &gt; 70%. The outgroup (out) was a <italic><tp:taxon-name>Paragordius</tp:taxon-name></italic> sp.</p></caption><graphic xmlns:xlink="http://www.w3.org/1999/xlink" xlink:href="ZooKeys-160-001-g007.jpg" position="float" orientation="portrait" xlink:type="simple"/></fig></tp:treatment-sec><tp:treatment-sec sec-type="Discussion"><title>Discussion.</title><p>In this article, a new species, <italic><tp:taxon-name>Chordodes formosanus</tp:taxon-name></italic> sp. n., which parasitizes <italic><tp:taxon-name>Hierodula formosana</tp:taxon-name></italic> and <italic><tp:taxon-name>Hierodula patellifera</tp:taxon-name></italic>, was proposed and described including the morphology of the egg and larval stages. Because of a similar morphological description by <xref ref-type="bibr" rid="B15">Schmidt-Rhaesa (2004)</xref>, we categorized the species in that study into <italic><tp:taxon-name>Chordodes formosanus</tp:taxon-name></italic> sp. n. and also limited the mantid host range of <italic><tp:taxon-name>Chordodes japonensis</tp:taxon-name></italic> to the genus <italic><tp:taxon-name>Tenodera</tp:taxon-name></italic>.<!--PageBreak--></p><sec sec-type="Morphological comparison of C. formosanus sp. n. and C. japonensis"><title>Morphological comparison of <italic><tp:taxon-name>Chordodes formosanus</tp:taxon-name></italic> sp. n. and <italic><tp:taxon-name>Chordodes japonensis</tp:taxon-name></italic></title><p>The two species, <italic><tp:taxon-name>Chordodes formosanus</tp:taxon-name></italic> sp. n. and <italic><tp:taxon-name>Chordodes japonensis</tp:taxon-name></italic>, can be distinguished by the presence of dimorphism in male crowned areoles and the length of long filaments on female crowned areoles. A comparison of areolar types in <italic><tp:taxon-name>Chordodes formosanus</tp:taxon-name></italic> sp. n. and <italic><tp:taxon-name>Chordodes japonensis</tp:taxon-name></italic> is given in <xref ref-type="table" rid="T2">Table 2</xref>. Both <italic><tp:taxon-name>Chordodes formosanus</tp:taxon-name></italic> sp. n. and <italic><tp:taxon-name>Chordodes japonensis</tp:taxon-name></italic> have two forms of crowned areoles on their cuticles, one with moderate attachments on the top (short-crowned areoles) and the other with significantly longer attachments (long-crowned areoles). Both types of crowned areoles were found on these two species except for the male <italic><tp:taxon-name>Chordodes formosanus</tp:taxon-name></italic> sp. n. (the short-crowned areoles were not mentioned in the description of <italic><tp:taxon-name>Chordodes japonensis</tp:taxon-name></italic> by <xref ref-type="bibr" rid="B10">Inoue (1952)</xref>), which indicates sexual dimorphism in <italic><tp:taxon-name>Chordodes formosanus</tp:taxon-name></italic> sp. n. We believe the female worm which was previously considered to be <italic><tp:taxon-name>Chordodes japonensis</tp:taxon-name></italic> by <xref ref-type="bibr" rid="B15">Schmidt-Rhaesa (2004)</xref> actually belongs to the species, <italic><tp:taxon-name>Chordodes formosanus</tp:taxon-name></italic> n. sp, described here. The reason why the sexual dimorphism was not mentioned by <xref ref-type="bibr" rid="B15">Schmidt-Rhaesa (2004)</xref> is probably that the free-living male is not the same species as the female. In addition, the length of the filaments on the long-crowned areoles is also a significant character differentiating these two species; they are <!--PageBreak-->always &gt; 200 μm in <italic><tp:taxon-name>Chordodes formosanus</tp:taxon-name></italic> sp. n. (or &gt; 6-fold that of paired crowned areoles) but &lt; 200 μm in <italic><tp:taxon-name>Chordodes japonensis</tp:taxon-name></italic> (or &lt; 5-fold that of paired crowned areoles, and most of them are around 100 μm).</p><p>In addition to the crowned areoles, other minor differences in <xref ref-type="table" rid="T2">Table 2</xref> (thorn areoles and bulging areoles) are much more difficult to use in discriminating these two species. Although the presence of thorn areoles is always questionable due to their small number, it is still considered a key character for distinguishing different species (<xref ref-type="bibr" rid="B18">Schmidt-Rhaesa et al. 2008</xref>). Thorn areoles were not reported by <xref ref-type="bibr" rid="B15">Schmidt-Rhaesa (2004)</xref> or <xref ref-type="bibr" rid="B2">Baek (1993)</xref> but appeared in the description by <xref ref-type="bibr" rid="B10">Inoue (1952)</xref>. In our study, thorn areoles were not found in nine <italic><tp:taxon-name>Chordodes formosanus</tp:taxon-name></italic> sp. n. but appeared in the other 31 <italic><tp:taxon-name>Chordodes formosanus</tp:taxon-name></italic> sp. n. and one <italic><tp:taxon-name>Chordodes japonensis</tp:taxon-name></italic>. Contrary to the thorn areoles which can be easily distinguished from other types of areoles, bulging areoles are much easier to be confused with simple areoles (<xref ref-type="bibr" rid="B18">Schmidt-Rhaesa et al. 2008</xref>). Although bulging areoles were consistently ignored in descriptions of <italic><tp:taxon-name>Chordodes japonensis</tp:taxon-name></italic>, we observed various heights of simple areoles, and some of them clustered in groups similar to bulging areoles as described by <xref ref-type="bibr" rid="B18">Schmidt-Rhaesa et al. (2008)</xref>. This renders the presence of bulging areoles in <italic><tp:taxon-name>Chordodes japonensis</tp:taxon-name></italic> as well as <italic><tp:taxon-name>Chordodes formosanus</tp:taxon-name></italic> sp. n. questionable.</p></sec><sec sec-type="Molting and environmental effects on morphology"><title>Molting and environmental effects on morphology</title><p>About 90 species belong to the genus <italic><tp:taxon-name>Chordodes</tp:taxon-name></italic> which were proposed using only five characteristic types of areoles (<xref ref-type="bibr" rid="B18">Schmidt-Rhaesa et al. 2008</xref>). Unfortunately, most characters other than these areole types have seldom been mentioned. According to our observations, the complex ornamentations of the structure of the anterior end were previously considered to be smooth. A horsehair worm explores unknown environments with its head, and the head is also the first part which contacts outer environments when they emerge from a host. <xref ref-type="bibr" rid="B16">Schmidt-Rhaesa and Gerke (2006)</xref> suggested that the apical filaments of the crowned areoles may have sensory functions. It is rational that the anterior and posterior ends of horsehair worms with the complex ornamentations play important roles in exploration and mating. Therefore, the smooth anterior ends in some descriptions (e.g., <xref ref-type="bibr" rid="B5">de Villalobos and Zanca 2001</xref>) and some of our samples may have been caused by damage from the environment. In addition to the damage, some samples were found to have been covered by residual juvenile skins, indicating that the worms had just molted. Shapes of the ornamentations on the ends under the larval cuticle were flat. The molting of hairworms was observed (<xref ref-type="bibr" rid="B19">Schmidt-Rhaesa et al. 2003</xref>), and its potential effects on the morphology should be carefully considered in the future studies. Residual skin was also found on newly hatched larvae, and on a larva still inside an egg, indicating that molting occurred before it emerged from the egg. As a group of Ecdysozoa (<xref ref-type="bibr" rid="B1">Aguinaldo et al. 1997</xref>), horsehair worms molt between each instar. According to our observations of metamorphosis from cysts to wormlike juveniles and from juveniles to adults, we suspect those horsehair worms may proceed through at least three molts before maturing.<!--PageBreak--></p></sec><sec sec-type="Host specificity"><title>Host specificity</title><p>Compared to the wide range of paratenic hosts, horsehair worms’ definitive host range is limited to one or a few species. Because nematomorphs are sometimes found after they have emerged from their hosts, definitive information on hosts is unknown in some species. <italic><tp:taxon-name>Chordodes japonensis</tp:taxon-name></italic> was reported to be parasites of the mantids, <italic><tp:taxon-name>Tenodera sinensis</tp:taxon-name></italic>, <italic><tp:taxon-name>Tenodera angustipennis</tp:taxon-name></italic> (<xref ref-type="bibr" rid="B10">Inoue 1952</xref>), <italic><tp:taxon-name>Hierodula patellifera</tp:taxon-name></italic> (<xref ref-type="bibr" rid="B15">Schmidt-Rhaesa 2004</xref>), and longhorn grasshoppers, <italic><tp:taxon-name>Hexacentrus japonicus japonicus</tp:taxon-name></italic> (<xref ref-type="bibr" rid="B11">Inoue 1955</xref>) in Japan. Since the hairworm described by <xref ref-type="bibr" rid="B15">Schmidt-Rhaesa (2004)</xref> was here considered to be <italic><tp:taxon-name>Chordodes formosanus</tp:taxon-name></italic> sp. n., the mantid host of <italic><tp:taxon-name>Chordodes japonensis</tp:taxon-name></italic> is now limited to two species of <italic><tp:taxon-name>Tenodera</tp:taxon-name></italic>. Until now, we have no evidence to exclude <italic><tp:taxon-name>Hexacentrus japonicus japonicus</tp:taxon-name></italic> from being a potential host of <italic><tp:taxon-name>Chordodes japonensis</tp:taxon-name></italic>. However, in our investigation, the host range of these two species seems to be limited to the generic level. Therefore, we still question the ability of <italic><tp:taxon-name>Chordodes japonensis</tp:taxon-name></italic> to develop inside hosts other than mantids.</p></sec><sec sec-type="Molecular approach and perspectives"><title>Molecular approach and perspectives</title><p>In the 40 samples from Taiwan and Japan we examined, the taxonomic status was supported not only by their morphologies, but also by the partial COI sequences. COI sequences were used to study inter- and intraspecific relationships due to the high mutation rate (<xref ref-type="bibr" rid="B9">Hebert et al. 2003</xref>). The low genetic divergence among our hairworm samples suggests their conspecific relationship, and our samples can also be separated from those hairworms that emerged from <italic><tp:taxon-name>Tenodera</tp:taxon-name></italic> by theirsignificantly divergent sequences. Since species of immature stages can only be conjectured by adults in the same area (<xref ref-type="bibr" rid="B22">Winterbourn 2005</xref>), molecular data were herein proven to be a useful tool for identifying both adults and immatures. As molecular information for the phylum Nematomorpha is still limited, we believe more molecular data would be helpful and can be used to uncover uncertain relationships among horsehair worms in the near future.</p></sec></tp:treatment-sec><tp:treatment-sec><!--Section generated to contain objects referenced in tp:taxon-treatment.--><table-wrap position="float" orientation="portrait" id="T1"><label>Table 1.</label><caption><p>Specimen information examined in the present study</p></caption><table><tbody><tr><th rowspan="1" colspan="5">Host</th><th rowspan="1" colspan="4">Horsehair worms</th></tr><tr><th rowspan="1" colspan="1">Species</th><th rowspan="1" colspan="1">Collecting date</th><th rowspan="1" colspan="1">Locality</th><th rowspan="1" colspan="1">Longitude and latitude</th><th rowspan="1" colspan="1">Collector</th><th rowspan="1" colspan="1">Species</th><th rowspan="1" colspan="1">Sex</th><th rowspan="1" colspan="1">GenBank no.</th><th rowspan="1" colspan="1">Deposition</th></tr><tr><td rowspan="1" colspan="1"><italic><tp:taxon-name>Hierodula formosan</tp:taxon-name></italic><sup>a1</sup>/</td><td rowspan="1" colspan="1">10-VII-2008</td><td rowspan="1" colspan="1">Xindian, New Taipei City, Taiwan</td><td rowspan="1" colspan="1"><named-content xmlns:xlink="http://www.w3.org/1999/xlink" content-type="dwc:verbatimCoordinates" xlink:type="simple">24°56'58.62"N, 121°34'2.90"E</named-content></td><td rowspan="1" colspan="1">Ming-Chung Chiu</td><td rowspan="1" colspan="1"><italic><tp:taxon-name>Chordodes formosanus</tp:taxon-name></italic></td><td rowspan="1" colspan="1">Male</td><td rowspan="1" colspan="1">HM044112</td><td rowspan="1" colspan="1">NTU</td></tr><tr><td rowspan="1" colspan="1"><italic>‘'</italic></td><td rowspan="1" colspan="1"><italic>‘'</italic></td><td rowspan="1" colspan="1"><italic>‘'</italic></td><td rowspan="1" colspan="1"><italic>‘'</italic></td><td rowspan="1" colspan="1"><italic>‘'</italic></td><td rowspan="1" colspan="1"><italic>‘'</italic></td><td rowspan="1" colspan="1">Female</td><td rowspan="1" colspan="1">HM044113</td><td rowspan="1" colspan="1">NTU</td></tr><tr><td rowspan="1" colspan="1"><italic>‘'</italic></td><td rowspan="1" colspan="1"><italic>‘'</italic></td><td rowspan="1" colspan="1"><italic>‘'</italic></td><td rowspan="1" colspan="1"><italic>‘'</italic></td><td rowspan="1" colspan="1"><italic>‘'</italic></td><td rowspan="1" colspan="1"><italic>‘'</italic></td><td rowspan="1" colspan="1">Female</td><td rowspan="1" colspan="1">HM044114</td><td rowspan="1" colspan="1">NTU</td></tr><tr><td rowspan="1" colspan="1"><italic>‘'</italic></td><td rowspan="1" colspan="1"><italic>‘'</italic></td><td rowspan="1" colspan="1"><italic>‘'</italic></td><td rowspan="1" colspan="1"><italic>‘'</italic></td><td rowspan="1" colspan="1"><italic>‘'</italic></td><td rowspan="1" colspan="1"><italic>‘'</italic></td><td rowspan="1" colspan="1">Female</td><td rowspan="1" colspan="1">HM044115</td><td rowspan="1" colspan="1">NTU</td></tr><tr><td rowspan="1" colspan="1"><italic><tp:taxon-name>Hierodula formosana</tp:taxon-name></italic></td><td rowspan="1" colspan="1">12-VII-2008</td><td rowspan="1" colspan="1">Xindian, New Taipei City, Taiwan</td><td rowspan="1" colspan="1"><named-content xmlns:xlink="http://www.w3.org/1999/xlink" content-type="dwc:verbatimCoordinates" xlink:type="simple">24°56'58.62"N, 121°34'2.90"E</named-content></td><td rowspan="1" colspan="1">Ming-Chung Chiu</td><td rowspan="1" colspan="1"><italic><tp:taxon-name>Chordodes formosanus</tp:taxon-name></italic></td><td rowspan="1" colspan="1">Female</td><td rowspan="1" colspan="1">HM044119</td><td rowspan="1" colspan="1">LBM</td></tr><tr><td rowspan="1" colspan="1"><italic><tp:taxon-name>Hierodula formosana</tp:taxon-name></italic></td><td rowspan="1" colspan="1">20-VII-2008</td><td rowspan="1" colspan="1">Xindian, New Taipei City, Taiwan</td><td rowspan="1" colspan="1"><named-content xmlns:xlink="http://www.w3.org/1999/xlink" content-type="dwc:verbatimCoordinates" xlink:type="simple">24°56'58.62"N, 121°34'2.90"E</named-content></td><td rowspan="1" colspan="1">Ming-Chung Chiu</td><td rowspan="1" colspan="1"><italic><tp:taxon-name>Chordodes formosanus</tp:taxon-name></italic></td><td rowspan="1" colspan="1">Male</td><td rowspan="1" colspan="1">HM044116</td><td rowspan="1" colspan="1">NMNS</td></tr><tr><td rowspan="1" colspan="1"><italic>‘'</italic></td><td rowspan="1" colspan="1"><italic>‘'</italic></td><td rowspan="1" colspan="1"><italic>‘'</italic></td><td rowspan="1" colspan="1"><italic>‘'</italic></td><td rowspan="1" colspan="1"><italic>‘'</italic></td><td rowspan="1" colspan="1"><italic>‘'</italic></td><td rowspan="1" colspan="1">Male</td><td rowspan="1" colspan="1">HM044104</td><td rowspan="1" colspan="1">NMNS</td></tr><tr><td rowspan="1" colspan="1"><italic>‘'</italic></td><td rowspan="1" colspan="1"><italic>‘'</italic></td><td rowspan="1" colspan="1"><italic>‘'</italic></td><td rowspan="1" colspan="1"><italic>‘'</italic></td><td rowspan="1" colspan="1"><italic>‘'</italic></td><td rowspan="1" colspan="1"><italic>‘'</italic></td><td rowspan="1" colspan="1">Female<sup>2/</sup></td><td rowspan="1" colspan="1"><bold>HM044105</bold></td><td rowspan="1" colspan="1">NMNS</td></tr><tr><td rowspan="1" colspan="1"><italic><tp:taxon-name>Hierodula formosana</tp:taxon-name></italic></td><td rowspan="1" colspan="1">10-VII-2009</td><td rowspan="1" colspan="1">Shimen, New Taipei City, Taiwan</td><td rowspan="1" colspan="1">NA</td><td rowspan="1" colspan="1">Chun-Kai Wang</td><td rowspan="1" colspan="1"><italic><tp:taxon-name>Chordodes formosanus</tp:taxon-name></italic></td><td rowspan="1" colspan="1">Male</td><td rowspan="1" colspan="1">HM044123</td><td rowspan="1" colspan="1">LBM</td></tr><tr><td rowspan="1" colspan="1"><italic><tp:taxon-name>Hierodula formosana</tp:taxon-name></italic></td><td rowspan="1" colspan="1">2-VIII-2007</td><td rowspan="1" colspan="1">Taipei Zoo, Taipei City, Taiwan</td><td rowspan="1" colspan="1"><named-content xmlns:xlink="http://www.w3.org/1999/xlink" content-type="dwc:verbatimCoordinates" xlink:type="simple">24°59'44.70"N, 121°34'49.49"E</named-content></td><td rowspan="1" colspan="1">Ming-Chung Chiu</td><td rowspan="1" colspan="1"><italic><tp:taxon-name>Chordodes formosanus</tp:taxon-name></italic></td><td rowspan="1" colspan="1">Female</td><td rowspan="1" colspan="1">HQ322115</td><td rowspan="1" colspan="1">NTU</td></tr><tr><td rowspan="1" colspan="1"><italic>‘'</italic></td><td rowspan="1" colspan="1"><italic>‘'</italic></td><td rowspan="1" colspan="1"><italic>‘'</italic></td><td rowspan="1" colspan="1"><italic>‘'</italic></td><td rowspan="1" colspan="1"><italic>‘'</italic></td><td rowspan="1" colspan="1"><italic>‘'</italic></td><td rowspan="1" colspan="1">Female</td><td rowspan="1" colspan="1">HQ322116</td><td rowspan="1" colspan="1">NTU</td></tr><tr><td rowspan="1" colspan="1"><italic><tp:taxon-name>Hierodula formosana</tp:taxon-name></italic><sup>/3</sup></td><td rowspan="1" colspan="1">29-I-2008</td><td rowspan="1" colspan="1">Taipei Zoo, Taipei City, Taiwan</td><td rowspan="1" colspan="1"><named-content xmlns:xlink="http://www.w3.org/1999/xlink" content-type="dwc:verbatimCoordinates" xlink:type="simple">24°59'44.70"N, 121°34'49.49"E</named-content></td><td rowspan="1" colspan="1">Ming-Chung Chiu</td><td rowspan="1" colspan="1"><italic><tp:taxon-name>Chordodes formosanus</tp:taxon-name></italic></td><td rowspan="1" colspan="1">Male</td><td rowspan="1" colspan="1">HM044122</td><td rowspan="1" colspan="1">NTU</td></tr><tr><td rowspan="1" colspan="1"><italic>‘'</italic></td><td rowspan="1" colspan="1"><italic>‘'</italic></td><td rowspan="1" colspan="1"><italic>‘'</italic></td><td rowspan="1" colspan="1"><italic>‘'</italic></td><td rowspan="1" colspan="1"><italic>‘'</italic></td><td rowspan="1" colspan="1"><italic>‘'</italic></td><td rowspan="1" colspan="1">Female</td><td rowspan="1" colspan="1">HM044121</td><td rowspan="1" colspan="1">NTU</td></tr><tr><td rowspan="1" colspan="1"><italic><tp:taxon-name>Hierodula formosana</tp:taxon-name></italic></td><td rowspan="1" colspan="1">23-VII-2008</td><td rowspan="1" colspan="1">Jiaushi, Yilian, Taiwan</td><td rowspan="1" colspan="1"><named-content xmlns:xlink="http://www.w3.org/1999/xlink" content-type="dwc:verbatimCoordinates" xlink:type="simple">24°49'55.62"N, 121°44'50.12"E</named-content></td><td rowspan="1" colspan="1">Ming-Chung Chiu</td><td rowspan="1" colspan="1"><italic><tp:taxon-name>Chordodes formosanus</tp:taxon-name></italic></td><td rowspan="1" colspan="1">Male</td><td rowspan="1" colspan="1">HM044111</td><td rowspan="1" colspan="1">NTU</td></tr><tr><td rowspan="1" colspan="1"><italic><tp:taxon-name>Hierodula formosana</tp:taxon-name></italic></td><td rowspan="1" colspan="1">23-VII-2008</td><td rowspan="1" colspan="1">Jiaushi, Yilian, Taiwan</td><td rowspan="1" colspan="1"><named-content xmlns:xlink="http://www.w3.org/1999/xlink" content-type="dwc:verbatimCoordinates" xlink:type="simple">24°49'55.62"N, 121°44'50.12"E</named-content></td><td rowspan="1" colspan="1">Ming-Chung Chiu</td><td rowspan="1" colspan="1"><italic><tp:taxon-name>Chordodes formosanus</tp:taxon-name></italic></td><td rowspan="1" colspan="1">Male</td><td rowspan="1" colspan="1">HM044118</td><td rowspan="1" colspan="1">LBM</td></tr><tr><td rowspan="1" colspan="1"><italic>‘'</italic></td><td rowspan="1" colspan="1"><italic>‘'</italic></td><td rowspan="1" colspan="1"><italic>‘'</italic></td><td rowspan="1" colspan="1"><italic>‘'</italic></td><td rowspan="1" colspan="1"><italic>‘'</italic></td><td rowspan="1" colspan="1"><italic>‘'</italic></td><td rowspan="1" colspan="1">Female</td><td rowspan="1" colspan="1">HM044108</td><td rowspan="1" colspan="1">LBM</td></tr><tr><td rowspan="1" colspan="1"><italic><tp:taxon-name>Hierodula formosana</tp:taxon-name></italic></td><td rowspan="1" colspan="1">24-VI-2009</td><td rowspan="1" colspan="1">Jiaushi, Yilian, Taiwan</td><td rowspan="1" colspan="1"><named-content xmlns:xlink="http://www.w3.org/1999/xlink" content-type="dwc:verbatimCoordinates" xlink:type="simple">24°49'55.62"N, 121°44'50.12"E</named-content></td><td rowspan="1" colspan="1">Ming-Chung Chiu</td><td rowspan="1" colspan="1"><italic><tp:taxon-name>Chordodes formosanus</tp:taxon-name></italic></td><td rowspan="1" colspan="1">Male<sup>3/</sup></td><td rowspan="1" colspan="1"><bold>HM044124</bold></td><td rowspan="1" colspan="1">NMNS</td></tr><tr><td rowspan="1" colspan="1"><italic>‘'</italic></td><td rowspan="1" colspan="1"><italic>‘'</italic></td><td rowspan="1" colspan="1"><italic>‘'</italic></td><td rowspan="1" colspan="1"><italic>‘'</italic></td><td rowspan="1" colspan="1"><italic>‘'</italic></td><td rowspan="1" colspan="1"><italic>‘'</italic></td><td rowspan="1" colspan="1">Male</td><td rowspan="1" colspan="1">HM044125</td><td rowspan="1" colspan="1">NMNS</td></tr><tr><td rowspan="1" colspan="1"><italic><tp:taxon-name>Hierodula formosana</tp:taxon-name></italic></td><td rowspan="1" colspan="1">16-VII-2009</td><td rowspan="1" colspan="1">Jiaushi, Yilian, Taiwan</td><td rowspan="1" colspan="1"><named-content xmlns:xlink="http://www.w3.org/1999/xlink" content-type="dwc:verbatimCoordinates" xlink:type="simple">24°49'55.62"N, 121°44'50.12"E</named-content></td><td rowspan="1" colspan="1">Ming-Chung Chiu</td><td rowspan="1" colspan="1"><italic><tp:taxon-name>Chordodes formosanus</tp:taxon-name></italic></td><td rowspan="1" colspan="1">Male</td><td rowspan="1" colspan="1">HM044126</td><td rowspan="1" colspan="1">NTU</td></tr><tr><td rowspan="1" colspan="1"><italic><tp:taxon-name>Hierodula formosana</tp:taxon-name></italic></td><td rowspan="1" colspan="1">3-VIII-2009</td><td rowspan="1" colspan="1">Jiaushi, Yilian, Taiwan</td><td rowspan="1" colspan="1"><named-content xmlns:xlink="http://www.w3.org/1999/xlink" content-type="dwc:verbatimCoordinates" xlink:type="simple">24°49'55.62"N, 121°44'50.12"E</named-content></td><td rowspan="1" colspan="1">Ming-Chung Chiu</td><td rowspan="1" colspan="1"><italic><tp:taxon-name>Chordodes formosanus</tp:taxon-name></italic></td><td rowspan="1" colspan="1">Male</td><td rowspan="1" colspan="1">HM044127</td><td rowspan="1" colspan="1">NMNS</td></tr><tr><td rowspan="1" colspan="1"><italic><tp:taxon-name>Hierodula formosana</tp:taxon-name></italic></td><td rowspan="1" colspan="1">16-VII-2009</td><td rowspan="1" colspan="1">Jiaushi, Yilian, Taiwan</td><td rowspan="1" colspan="1"><named-content xmlns:xlink="http://www.w3.org/1999/xlink" content-type="dwc:verbatimCoordinates" xlink:type="simple">24°49'55.62"N, 121°44'50.12"E</named-content></td><td rowspan="1" colspan="1">Ming-Chung Chiu</td><td rowspan="1" colspan="1"><italic><tp:taxon-name>Chordodes formosanus</tp:taxon-name></italic></td><td rowspan="1" colspan="1">Male</td><td rowspan="1" colspan="1">HM044128</td><td rowspan="1" colspan="1">NMNS</td></tr><tr><td rowspan="1" colspan="1"><italic><tp:taxon-name>Hierodula formosana</tp:taxon-name></italic></td><td rowspan="1" colspan="1">23-VII-2008</td><td rowspan="1" colspan="1">Jiaushi, Yilian, Taiwan</td><td rowspan="1" colspan="1"><named-content xmlns:xlink="http://www.w3.org/1999/xlink" content-type="dwc:verbatimCoordinates" xlink:type="simple">24°49'55.62"N, 121°44'50.12"E</named-content></td><td rowspan="1" colspan="1">Ming-Chung Chiu</td><td rowspan="1" colspan="1"><italic><tp:taxon-name>Chordodes formosanus</tp:taxon-name></italic></td><td rowspan="1" colspan="1">Female</td><td rowspan="1" colspan="1">HM044117</td><td rowspan="1" colspan="1">NMNS</td></tr><tr><td rowspan="1" colspan="1"><italic><tp:taxon-name>Hierodula formosana</tp:taxon-name></italic></td><td rowspan="1" colspan="1">10-VII-2008</td><td rowspan="1" colspan="1">Jiaushi, Yilian, Taiwan</td><td rowspan="1" colspan="1"><named-content xmlns:xlink="http://www.w3.org/1999/xlink" content-type="dwc:verbatimCoordinates" xlink:type="simple">24°49'55.62"N, 121°44'50.12"E</named-content></td><td rowspan="1" colspan="1">Ming-Chung Chiu</td><td rowspan="1" colspan="1"><italic><tp:taxon-name>Chordodes formosanus</tp:taxon-name></italic></td><td rowspan="1" colspan="1">Female</td><td rowspan="1" colspan="1">HM044120</td><td rowspan="1" colspan="1">NTU</td></tr><tr><td rowspan="1" colspan="1"><italic><tp:taxon-name>Hierodula formosana</tp:taxon-name></italic></td><td rowspan="1" colspan="1">23-VII-2008</td><td rowspan="1" colspan="1">Jiaushi, Yilian, Taiwan</td><td rowspan="1" colspan="1"><named-content xmlns:xlink="http://www.w3.org/1999/xlink" content-type="dwc:verbatimCoordinates" xlink:type="simple">24°49'55.62"N, 121°44'50.12"E</named-content></td><td rowspan="1" colspan="1">Ming-Chung Chiu</td><td rowspan="1" colspan="1"><italic><tp:taxon-name>Chordodes formosanus</tp:taxon-name></italic></td><td rowspan="1" colspan="1">Female</td><td rowspan="1" colspan="1">HM044106</td><td rowspan="1" colspan="1">NTU</td></tr><tr><td rowspan="1" colspan="1"><italic><tp:taxon-name>Hierodula formosana</tp:taxon-name></italic></td><td rowspan="1" colspan="1">23-VII-2008</td><td rowspan="1" colspan="1">Jiaushi, Yilian, Taiwan</td><td rowspan="1" colspan="1"><named-content xmlns:xlink="http://www.w3.org/1999/xlink" content-type="dwc:verbatimCoordinates" xlink:type="simple">24°49'55.62"N, 121°44'50.12"E</named-content></td><td rowspan="1" colspan="1">Ming-Chung Chiu</td><td rowspan="1" colspan="1"><italic><tp:taxon-name>Chordodes formosanus</tp:taxon-name></italic></td><td rowspan="1" colspan="1">Female</td><td rowspan="1" colspan="1">HM044109</td><td rowspan="1" colspan="1">NTU</td></tr><tr><td rowspan="1" colspan="1"><italic><tp:taxon-name>Hierodula formosana</tp:taxon-name></italic></td><td rowspan="1" colspan="1">23-VII-2008</td><td rowspan="1" colspan="1">Jiaushi, Yilian, Taiwan</td><td rowspan="1" colspan="1"><named-content xmlns:xlink="http://www.w3.org/1999/xlink" content-type="dwc:verbatimCoordinates" xlink:type="simple">24°49'55.62"N, 121°44'50.12"E</named-content></td><td rowspan="1" colspan="1">Ming-Chung Chiu</td><td rowspan="1" colspan="1"><italic><tp:taxon-name>Chordodes formosanus</tp:taxon-name></italic></td><td rowspan="1" colspan="1">Female</td><td rowspan="1" colspan="1">HM044110</td><td rowspan="1" colspan="1">NTU</td></tr><tr><td rowspan="1" colspan="1"><italic><tp:taxon-name>Hierodula formosana</tp:taxon-name></italic></td><td rowspan="1" colspan="1">5-VII-2008</td><td rowspan="1" colspan="1">Taroko National Park, Hualien, Taiwan</td><td rowspan="1" colspan="1">NA</td><td rowspan="1" colspan="1">Tsung-Hung Yang</td><td rowspan="1" colspan="1"><italic><tp:taxon-name>Chordodes formosanus</tp:taxon-name></italic></td><td rowspan="1" colspan="1">Male</td><td rowspan="1" colspan="1">HM044107</td><td rowspan="1" colspan="1">NTU</td></tr><tr><td rowspan="1" colspan="1"><italic><tp:taxon-name>Hierodula patellifera</tp:taxon-name></italic></td><td rowspan="1" colspan="1">30-IX-2006</td><td rowspan="1" colspan="1">Taipei Zoo, Taipei City, Taiwan</td><td rowspan="1" colspan="1"><named-content xmlns:xlink="http://www.w3.org/1999/xlink" content-type="dwc:verbatimCoordinates" xlink:type="simple">24°59'44.70"N, 121°34'49.49"E</named-content></td><td rowspan="1" colspan="1">Ming-Chung Chiu</td><td rowspan="1" colspan="1"><italic><tp:taxon-name>Chordodes formosanus</tp:taxon-name></italic></td><td rowspan="1" colspan="1">Male</td><td rowspan="1" colspan="1">JF808204</td><td rowspan="1" colspan="1">NTU</td></tr><tr><td rowspan="1" colspan="1"><italic><tp:taxon-name>Hierodula patellifera</tp:taxon-name></italic></td><td rowspan="1" colspan="1">X-2008</td><td rowspan="1" colspan="1">Hsinchu City, Taiwan</td><td rowspan="1" colspan="1">NA</td><td rowspan="1" colspan="1">Ju-Chun Hsu</td><td rowspan="1" colspan="1"><italic><tp:taxon-name>Chordodes formosanus</tp:taxon-name></italic></td><td rowspan="1" colspan="1">Female</td><td rowspan="1" colspan="1">JF808197</td><td rowspan="1" colspan="1">NTU</td></tr><tr><td rowspan="1" colspan="1"><italic><tp:taxon-name>Hierodula patellifer</tp:taxon-name></italic><sup>a3</sup>/</td><td rowspan="1" colspan="1">18-VII-2003</td><td rowspan="1" colspan="1">Lyudao, Taitung, Taiwan</td><td rowspan="1" colspan="1">NA</td><td rowspan="1" colspan="1">Hsing-Yu Chou</td><td rowspan="1" colspan="1"><italic><tp:taxon-name>Chordodes formosanus</tp:taxon-name></italic></td><td rowspan="1" colspan="1">Male</td><td rowspan="1" colspan="1">JF808203</td><td rowspan="1" colspan="1">NTU</td></tr><tr><td rowspan="1" colspan="1"><italic>‘'</italic></td><td rowspan="1" colspan="1"><italic>‘'</italic></td><td rowspan="1" colspan="1"><italic>‘'</italic></td><td rowspan="1" colspan="1"><italic>‘'</italic></td><td rowspan="1" colspan="1"><italic>‘'</italic></td><td rowspan="1" colspan="1"><italic>‘'</italic></td><td rowspan="1" colspan="1">Male</td><td rowspan="1" colspan="1">JF808205</td><td rowspan="1" colspan="1">NTU</td></tr><tr><td rowspan="1" colspan="1"><italic><tp:taxon-name>Hierodula patellifera</tp:taxon-name></italic></td><td rowspan="1" colspan="1">16-X-2010</td><td rowspan="1" colspan="1">Sakado, Saitama, Japan</td><td rowspan="1" colspan="1"><named-content xmlns:xlink="http://www.w3.org/1999/xlink" content-type="dwc:verbatimCoordinates" xlink:type="simple">35°96'44.87N, 139°40'27.39E</named-content></td><td rowspan="1" colspan="1">Etsuko Suzuki</td><td rowspan="1" colspan="1"><italic><tp:taxon-name>Chordodes formosanus</tp:taxon-name></italic></td><td rowspan="1" colspan="1">Female</td><td rowspan="1" colspan="1">JF808194</td><td rowspan="1" colspan="1">NTU</td></tr><tr><td rowspan="1" colspan="1"><italic><tp:taxon-name>Hierodula patellifera</tp:taxon-name></italic></td><td rowspan="1" colspan="1">1-XI-2010</td><td rowspan="1" colspan="1">Kijo, Miyazaki, Japan</td><td rowspan="1" colspan="1"><named-content xmlns:xlink="http://www.w3.org/1999/xlink" content-type="dwc:verbatimCoordinates" xlink:type="simple">32°13'30.59"N, 131°24'16.62"E</named-content></td><td rowspan="1" colspan="1">Yasukuni Ono</td><td rowspan="1" colspan="1"><italic><tp:taxon-name>Chordodes formosanus</tp:taxon-name></italic></td><td rowspan="1" colspan="1">Female</td><td rowspan="1" colspan="1">JF808198</td><td rowspan="1" colspan="1">LBM</td></tr><tr><td rowspan="1" colspan="1"><italic><tp:taxon-name>Hierodula patellifera</tp:taxon-name></italic></td><td rowspan="1" colspan="1">1-XI-2010</td><td rowspan="1" colspan="1">Kijo, Miyazaki, Japan</td><td rowspan="1" colspan="1"><named-content xmlns:xlink="http://www.w3.org/1999/xlink" content-type="dwc:verbatimCoordinates" xlink:type="simple">32°13'30.59"N, 131°24'16.62"E</named-content></td><td rowspan="1" colspan="1">Yasukuni Ono</td><td rowspan="1" colspan="1"><italic><tp:taxon-name>Chordodes formosanus</tp:taxon-name></italic></td><td rowspan="1" colspan="1">Female</td><td rowspan="1" colspan="1">JF808199</td><td rowspan="1" colspan="1">NTU</td></tr><tr><td rowspan="1" colspan="1"><italic><tp:taxon-name>Hierodula patellifera</tp:taxon-name></italic></td><td rowspan="1" colspan="1">10-XI-2010</td><td rowspan="1" colspan="1">Kijo, Miyazaki, Japan</td><td rowspan="1" colspan="1"><named-content xmlns:xlink="http://www.w3.org/1999/xlink" content-type="dwc:verbatimCoordinates" xlink:type="simple">32°14'57.82"N, 131°23'3.93"E</named-content></td><td rowspan="1" colspan="1">Yasukuni Ono</td><td rowspan="1" colspan="1"><italic><tp:taxon-name>Chordodes formosanus</tp:taxon-name></italic></td><td rowspan="1" colspan="1">Female</td><td rowspan="1" colspan="1">JF808202</td><td rowspan="1" colspan="1">NTU</td></tr><tr><td rowspan="1" colspan="1"><italic><tp:taxon-name>Hierodula patellifera</tp:taxon-name></italic></td><td rowspan="1" colspan="1">11-XI-2010</td><td rowspan="1" colspan="1">Miyazaki, Miyazaki, Japan</td><td rowspan="1" colspan="1"><named-content xmlns:xlink="http://www.w3.org/1999/xlink" content-type="dwc:verbatimCoordinates" xlink:type="simple">31°56'54.15"N, 131°16'22.71"E</named-content></td><td rowspan="1" colspan="1">Yasukuni Ono</td><td rowspan="1" colspan="1"><italic><tp:taxon-name>Chordodes formosanus</tp:taxon-name></italic></td><td rowspan="1" colspan="1">Female</td><td rowspan="1" colspan="1">JF808200</td><td rowspan="1" colspan="1">NTU</td></tr><tr><td rowspan="1" colspan="1"><italic><tp:taxon-name>Hierodula patellifera</tp:taxon-name></italic></td><td rowspan="1" colspan="1">26-XI-2010</td><td rowspan="1" colspan="1">Kijo, Miyazaki, Japan</td><td rowspan="1" colspan="1"><named-content xmlns:xlink="http://www.w3.org/1999/xlink" content-type="dwc:verbatimCoordinates" xlink:type="simple">32°10'21.37"N, 131°27'36.53"E</named-content></td><td rowspan="1" colspan="1">Yasukuni Ono</td><td rowspan="1" colspan="1"><italic><tp:taxon-name>Chordodes formosanus</tp:taxon-name></italic></td><td rowspan="1" colspan="1">Male</td><td rowspan="1" colspan="1">JF808196</td><td rowspan="1" colspan="1">NTU</td></tr><tr><td rowspan="1" colspan="1"><italic><tp:taxon-name>Hierodula patellifera</tp:taxon-name></italic></td><td rowspan="1" colspan="1">26-XI-2010</td><td rowspan="1" colspan="1">Kijo, Miyazaki, Japan</td><td rowspan="1" colspan="1"><named-content xmlns:xlink="http://www.w3.org/1999/xlink" content-type="dwc:verbatimCoordinates" xlink:type="simple">32°12'55.36"N, 131°24'52.13"E</named-content></td><td rowspan="1" colspan="1">Yasukuni Ono</td><td rowspan="1" colspan="1"><italic><tp:taxon-name>Chordodes formosanus</tp:taxon-name></italic></td><td rowspan="1" colspan="1">Female</td><td rowspan="1" colspan="1">JF808201</td><td rowspan="1" colspan="1">NTU</td></tr><tr><td rowspan="1" colspan="1"><italic><tp:taxon-name>Hierodula patellifera</tp:taxon-name></italic></td><td rowspan="1" colspan="1">16-X-2010</td><td rowspan="1" colspan="1">Sakado, Saitama, Japan</td><td rowspan="1" colspan="1"><named-content xmlns:xlink="http://www.w3.org/1999/xlink" content-type="dwc:verbatimCoordinates" xlink:type="simple">5°96'44.87N, 139°40'27.39E</named-content></td><td rowspan="1" colspan="1">Wataru Toki</td><td rowspan="1" colspan="1"><italic><tp:taxon-name>Chordodes formosanus</tp:taxon-name></italic></td><td rowspan="1" colspan="1">Female</td><td rowspan="1" colspan="1">JF808195</td><td rowspan="1" colspan="1">NTU</td></tr><tr><td rowspan="1" colspan="1"><italic><tp:taxon-name>Tenodera sinensis</tp:taxon-name></italic></td><td rowspan="1" colspan="1">5-XI-2010</td><td rowspan="1" colspan="1">Kijo, Miyazaki, Japan</td><td rowspan="1" colspan="1"><named-content xmlns:xlink="http://www.w3.org/1999/xlink" content-type="dwc:verbatimCoordinates" xlink:type="simple">32°10'21.50"N, 131°27'36.53"E</named-content></td><td rowspan="1" colspan="1">Yasukuni Ono</td><td rowspan="1" colspan="1"><italic><tp:taxon-name>Chordodes japonensis</tp:taxon-name></italic></td><td rowspan="1" colspan="1">Male</td><td rowspan="1" colspan="1">JF808206</td><td rowspan="1" colspan="1">NTU</td></tr></tbody></table><table-wrap-foot><fn><p>LBM: Lake Biwa Museum; NMNS: National Museum of Natural Science; NTU: National Taiwan University.</p><p><sup>1</sup> No host specimen preserved.</p><p><sup>2 </sup>Allotype.</p><p><sup>3</sup> Holotype.</p></fn></table-wrap-foot></table-wrap><table-wrap position="float" orientation="portrait" id="T2"><label>Table 2.</label><caption><p>Comparison of areolar types between <italic><tp:taxon-name>Chordodes formosanus</tp:taxon-name></italic> sp. n. (<xref ref-type="bibr" rid="B15">Schmidt-Rhaesa 2004</xref>, samples of which were considered to be <italic><tp:taxon-name>Chordodes japonensis</tp:taxon-name></italic>), <italic><tp:taxon-name>Chordodes japonensis</tp:taxon-name></italic> (<xref ref-type="bibr" rid="B10">Inoue 1952</xref>, <xref ref-type="bibr" rid="B2">Baek 1993</xref>) and in this investigation</p></caption><table><tbody><tr><th rowspan="2" colspan="1">Areolar type</th><th rowspan="1" colspan="2"><italic><tp:taxon-name>Chordodes formosanus</tp:taxon-name></italic> sp. n.</th><th rowspan="1" colspan="3"><italic><tp:taxon-name>Chordodes japonensis</tp:taxon-name></italic></th></tr><tr><th rowspan="1" colspan="1">This study</th><th rowspan="1" colspan="1"><xref ref-type="bibr" rid="B15">Schmidt-Rhaesa (2004)</xref></th><th rowspan="1" colspan="1">This study</th><th rowspan="1" colspan="1"><xref ref-type="bibr" rid="B10">Inoue (1952)</xref></th><th rowspan="1" colspan="1"><xref ref-type="bibr" rid="B2">Baek (1993)</xref></th></tr><tr><td rowspan="1" colspan="1">Sample size</td><td rowspan="1" colspan="1">17 ♂♂, 22 ♀♀</td><td rowspan="1" colspan="1">1 ♂**, 1 ♀</td><td rowspan="1" colspan="1">1 ♂ </td><td rowspan="1" colspan="1">49 ♂♂, 37 ♀♀</td><td rowspan="1" colspan="1">17 ♂♂, 7 ♀♀ </td></tr><tr><td rowspan="1" colspan="1">Collecting locality</td><td rowspan="1" colspan="1">Taiwan, Japan</td><td rowspan="1" colspan="1">Japan</td><td rowspan="1" colspan="1">Japan</td><td rowspan="1" colspan="1">Japan</td><td rowspan="1" colspan="1">Korea</td></tr><tr><td rowspan="1" colspan="1">Host</td><td rowspan="1" colspan="1"><italic><tp:taxon-name>Hierodula formosana</tp:taxon-name></italic> and <italic><tp:taxon-name>Hierodula patellifera</tp:taxon-name></italic></td><td rowspan="1" colspan="1"><italic><tp:taxon-name>Hierodula patellifera</tp:taxon-name></italic> (unknown for the male worm)</td><td rowspan="1" colspan="1"><italic><tp:taxon-name>Tenodera sinensis</tp:taxon-name></italic></td><td rowspan="1" colspan="1">Not mentioned</td><td rowspan="1" colspan="1">Not mentioned</td></tr><tr><td rowspan="1" colspan="1">Crowned areoles with short projections</td><td rowspan="1" colspan="1">+</td><td rowspan="1" colspan="1">+</td><td rowspan="1" colspan="1">+</td><td rowspan="1" colspan="1">-</td><td rowspan="1" colspan="1">+</td></tr><tr><td rowspan="1" colspan="1">Crowned areoles with long projections</td><td rowspan="1" colspan="1">+ (most areoles with filaments &gt; 200 μm)</td><td rowspan="1" colspan="1">+ (&gt; 200 μm)</td><td rowspan="1" colspan="1">+ (mostly around 100 μm, maximum 140 μm)</td><td rowspan="1" colspan="1">+ (around 50 μm in <xref ref-type="fig" rid="F1">Fig. 1A</xref>)</td><td rowspan="1" colspan="1">+ (&lt; 200 μm)</td></tr><tr><td rowspan="1" colspan="1">Sexual dimorphism in crowned areoles</td><td rowspan="1" colspan="1">+</td><td rowspan="1" colspan="1">-</td><td rowspan="1" colspan="1">? (Only males were investigated)</td><td rowspan="1" colspan="1">-</td><td rowspan="1" colspan="1">-</td></tr><tr><td rowspan="1" colspan="1">Circumcluster areoles</td><td rowspan="1" colspan="1">+ (12-20)</td><td rowspan="1" colspan="1">+ (at least 12 in <xref ref-type="fig" rid="F2">Fig. 2C</xref>)</td><td rowspan="1" colspan="1">+ (7-14)</td><td rowspan="1" colspan="1">+ (10 in <xref ref-type="fig" rid="F1">Fig. 1A</xref>)</td><td rowspan="1" colspan="1">+ (7-17)</td></tr><tr><td rowspan="1" colspan="1">Tubercle areoles</td><td rowspan="1" colspan="1">+</td><td rowspan="1" colspan="1">+</td><td rowspan="1" colspan="1">+</td><td rowspan="1" colspan="1">+</td><td rowspan="1" colspan="1">+</td></tr><tr><td rowspan="1" colspan="1">Thorn areoles (spine areoles)</td><td rowspan="1" colspan="1">+ (small or absent in some samples; 9/40)</td><td rowspan="1" colspan="1">-</td><td rowspan="1" colspan="1">+</td><td rowspan="1" colspan="1">+</td><td rowspan="1" colspan="1">-</td></tr><tr><td rowspan="1" colspan="1">Bulging areoles</td><td rowspan="1" colspan="1">* (some elevated simple areoles in clusters of 2-10)</td><td rowspan="1" colspan="1">- (simple areoles elevated differently in <xref ref-type="fig" rid="F2">Fig. 2A</xref> and 2D)</td><td rowspan="1" colspan="1">* (some elevated simple areoles in clusters of 2-5)</td><td rowspan="1" colspan="1">- (paired elevated areoles)</td><td rowspan="1" colspan="1">- (simple areoles elevated differently in Fig1)</td></tr><tr><td rowspan="1" colspan="1">Simple areoles</td><td rowspan="1" colspan="1">+</td><td rowspan="1" colspan="1">+</td><td rowspan="1" colspan="1">+</td><td rowspan="1" colspan="1">+</td><td rowspan="1" colspan="1">+</td></tr></tbody></table><table-wrap-foot><fn><p>Terminology based on <xref ref-type="bibr" rid="B15">Schmidt-Rhaesa (2004)</xref> and <xref ref-type="bibr" rid="B18">Schmidt-Rhaesa et al. (2008)</xref>.</p><p>+, present; -, absent; *, difficult to determine; ?, unknown.</p><p>**, According to the description, we consider the specimen not to be <italic><tp:taxon-name>Chordodes formosanus</tp:taxon-name></italic> sp. n.</p></fn></table-wrap-foot></table-wrap><fig id="F1" position="float" orientation="portrait"><label>Figure 1.</label><caption><p>Male adult of <italic><tp:taxon-name>Chordodes formosanus</tp:taxon-name></italic> sp. n. <bold>A</bold> Cuticular surface with five types of areole <bold>B</bold> paired crowned areoles with a central tubercle <bold>C</bold> posterior end of the male <bold>D</bold> bright lengthwise regions with a darkly pigmented line on the ventral side of male body. Cir, circumcluster areole; Clo, cloacal opening; P, pigmented line; Sc, short-crowned areole; Sim, simple areoles; T, central tubercle; Th, thorn areole; Tu, tubercle areole.</p></caption><graphic xmlns:xlink="http://www.w3.org/1999/xlink" xlink:href="ZooKeys-160-001-g001.jpg" position="float" orientation="portrait" xlink:type="simple"/></fig><fig id="F2" position="float" orientation="portrait"><label>Figure 2.</label><caption><p>Details of ornamentations on anterior and posterior ends of male <italic><tp:taxon-name>Chordodes formosanus</tp:taxon-name></italic> sp. n. <bold>A</bold> Anterior end with larval cuticle <bold>B</bold> flat ornamentations and bristles on top of anterior end <bold>C</bold> cone-like areoles with bristles on top of anterior end <bold>D–F</bold> bristlefields with branched and unbranched bristles (D), short and unbranched bristles (E), or thin and unbranched bristles (F). Bri, bristle; Coa, cone-like areole; Lc, residual of larval cuticle; Fla, flat ornamentations.</p></caption><graphic xmlns:xlink="http://www.w3.org/1999/xlink" xlink:href="ZooKeys-160-001-g002.jpg" position="float" orientation="portrait" xlink:type="simple"/></fig></tp:treatment-sec><ref-list><ref id="B15"><mixed-citation xmlns:xlink="http://www.w3.org/1999/xlink" xlink:type="simple"><person-group><name name-style="western"><surname>Schmidt-Rhaesa</surname><given-names>A</given-names></name></person-group> (<year>2004</year>)<article-title> Japanese horsehair worms (Nematomorpha) from the Lake Biwa Museum.</article-title><source>Species Diversity </source><volume>9</volume>: <fpage>97</fpage>-<lpage>107</lpage>.</mixed-citation></ref><ref id="B10"><mixed-citation xmlns:xlink="http://www.w3.org/1999/xlink" xlink:type="simple"><person-group><name name-style="western"><surname>Inoue</surname><given-names>I</given-names></name></person-group> (<year>1952</year>)<article-title> On a new species of <italic>Chordodes</italic> (Gordiacea) from Japan.</article-title><source>Annotationes Zoologicae Japonenses </source><volume>25</volume>: <fpage>400</fpage>-<lpage>402</lpage>.</mixed-citation></ref><ref id="B2"><mixed-citation xmlns:xlink="http://www.w3.org/1999/xlink" xlink:type="simple"><person-group><name name-style="western"><surname>Baek</surname><given-names>KM</given-names></name></person-group> (<year>1993</year>)<article-title> Two species of genus <italic>Chordodes</italic> (Gordioidea, Nematomorpha) from Korea.</article-title><source>Korean Journal of Systematic Zoology </source><volume>9</volume>: <fpage>221</fpage>-<lpage>228</lpage>. <ext-link ext-link-type="uri" xlink:href="http://dx.doi.org/10.1038/387489a0" xlink:type="simple">doi: 10.1038/387489a0</ext-link></mixed-citation></ref><ref id="B18"><mixed-citation xmlns:xlink="http://www.w3.org/1999/xlink" xlink:type="simple"><person-group><name name-style="western"><surname>Schmidt-Rhaesa</surname><given-names>A</given-names></name><name name-style="western"><surname>De Villalobos</surname><given-names>LC</given-names></name><name name-style="western"><surname>Zanca</surname><given-names>F</given-names></name></person-group> (<year>2008</year>)<article-title> Summary of <italic>Chordodes</italic> species (Nematomorpha, Gordiida), with a discussion of their diagnostic characters.</article-title><source>Verhandlungen des Naturwissenschaftlichen Vereins in Hamburg </source><volume>44</volume>: <fpage>37</fpage>-<lpage>114</lpage>.</mixed-citation></ref><ref id="B16"><mixed-citation xmlns:xlink="http://www.w3.org/1999/xlink" xlink:type="simple"><person-group><name name-style="western"><surname>Schmidt-Rhaesa</surname><given-names>A</given-names></name><name name-style="western"><surname>Gerke</surname><given-names>S</given-names></name></person-group> (<year>2006</year>)<article-title> Cuticular ultrastructure of <italic>Chordodes nobilii</italic> Camerano, 1901, with a comparison of cuticular ultrastructure in horsehair worms (Nematomorpha).</article-title><source>Zoologischer Anzeiger </source><volume>245</volume>: <fpage>269</fpage>-<lpage>276</lpage>. <ext-link ext-link-type="uri" xlink:href="http://dx.doi.org/10.1016/j.jcz.2006.08.001" xlink:type="simple">doi: 10.1016/j.jcz.2006.08.001</ext-link></mixed-citation></ref><ref id="B5"><mixed-citation xmlns:xlink="http://www.w3.org/1999/xlink" xlink:type="simple"><person-group><name name-style="western"><surname>De Villalobos</surname><given-names>C</given-names></name><name name-style="western"><surname>Zanca</surname><given-names>F</given-names></name></person-group> (<year>2001</year>)<article-title> Scanning electron microscopy and intraspecific variation of <italic>Chordodes festae</italic> Camerano, 1897 and <italic>C. peraccae</italic> (Camerano, 1894) (Nematomorpha: Gordioidea).</article-title><source>Systematic Parasitology </source><volume>50</volume>: <fpage>117</fpage>-<lpage>125</lpage>. <ext-link ext-link-type="uri" xlink:href="http://dx.doi.org/10.1023/A:1011921326564" xlink:type="simple">doi: 10.1023/A:1011921326564</ext-link></mixed-citation></ref><ref id="B19"><mixed-citation xmlns:xlink="http://www.w3.org/1999/xlink" xlink:type="simple"><person-group><name name-style="western"><surname>Schmidt-Rhaesa</surname><given-names>A</given-names></name><name name-style="western"><surname>Hanelt</surname><given-names>B</given-names></name><name name-style="western"><surname>Reeves</surname><given-names>WK</given-names></name></person-group> (<year>2003</year>)<article-title> Redescription and compilation of Nearctic freshwater Nematomorpha (Gordiida), with the description of two new species.</article-title><source>Proceedings of the Academy of Natural Sciences of Philadelphia </source><volume>153</volume>: <fpage>77</fpage>-<lpage>117</lpage>. <ext-link ext-link-type="uri" xlink:href="http://dx.doi.org/10.1635/0097-3157(2003)153[0077:RACONF]2.0.CO;2" xlink:type="simple">doi: 10.1635/0097-3157(2003)153[0077:RACONF]2.0.CO;2</ext-link></mixed-citation></ref><ref id="B1"><mixed-citation xmlns:xlink="http://www.w3.org/1999/xlink" xlink:type="simple"><person-group><name name-style="western"><surname>Aguinaldo</surname><given-names>AMA</given-names></name><name name-style="western"><surname>Turbeville</surname><given-names>JM</given-names></name><name name-style="western"><surname>Linford</surname><given-names>LS</given-names></name><name name-style="western"><surname>Rivera</surname><given-names>MC</given-names></name><name name-style="western"><surname>Garey</surname><given-names>JR</given-names></name><name name-style="western"><surname>Raff</surname><given-names>RA</given-names></name><name name-style="western"><surname>Lake</surname><given-names>JA</given-names></name></person-group> (<year>1997</year>)<article-title> Evidence for a clade of nematodes, arthropods and other moulting animals.</article-title><source>Nature </source><volume>387</volume>: <fpage>489</fpage>-<lpage>493</lpage>.</mixed-citation></ref><ref id="B11"><mixed-citation xmlns:xlink="http://www.w3.org/1999/xlink" xlink:type="simple"><person-group><name name-style="western"><surname>Inoue</surname><given-names>I</given-names></name></person-group> (<year>1955</year>)<source> Synopsis of Japanese Gordiacea, with a note on a new species. Bulletin of the Biogeographical Society of Japan 16–19: 31–35.</source></mixed-citation></ref><ref id="B9"><mixed-citation xmlns:xlink="http://www.w3.org/1999/xlink" xlink:type="simple"><person-group><name name-style="western"><surname>Hebert</surname><given-names>PDN</given-names></name><name name-style="western"><surname>Cywinska</surname><given-names>A</given-names></name><name name-style="western"><surname>Ball</surname><given-names>SL</given-names></name><name name-style="western"><surname>deWaard</surname><given-names>JR</given-names></name></person-group> (<year>2003</year>)<article-title> Biological identifications through DNA barcodes.</article-title><source>Proceedings of the Royal Society of London Series B-Biological Sciences </source><volume>270</volume>: <fpage>313</fpage>-<lpage>321</lpage>. <ext-link ext-link-type="uri" xlink:href="http://dx.doi.org/10.1098/rspb.2002.2218" xlink:type="simple">doi: 10.1098/rspb.2002.2218</ext-link></mixed-citation></ref><ref id="B22"><mixed-citation xmlns:xlink="http://www.w3.org/1999/xlink" xlink:type="simple"><person-group><name name-style="western"><surname>Winterbourn</surname><given-names>MJ</given-names></name></person-group> (<year>2005</year>)<article-title> Dispersal, feeding and parasitism of adult stoneflies (Plecoptera) at a New Zealand forest stream.</article-title><source>Aquatic Insects </source><volume>27</volume>: <fpage>155</fpage>-<lpage>166</lpage>. <ext-link ext-link-type="uri" xlink:href="http://dx.doi.org/10.1080/01650420500062840" xlink:type="simple">doi: 10.1080/01650420500062840</ext-link></mixed-citation></ref></ref-list></tp:taxon-treatment>
